# Supplementary material for: Battling dengue in a warming world: How climate and urbanization shape transmission in low- and middle-income countries (a rapid review)
Source: PLoS Negl Trop Dis. 2026 Jul 20;20(7):e0013758. doi: 10.1371/journal.pntd.0013758 (PMC13405114; doi:10.1371/journal.pntd.0013758)
Supplement: S1 Table — (XLSX) [file pntd.0013758.s001.xlsx]

## Sheet: Sheet 1
Author Year	Title	Country in which the study conducted	Aim of study	Study design	Study Date
AlMobin 2024	Analysis of a Data-Driven Vector-Borne Dengue Transmission Model for a Tropical Environment in Bangladesh	Bangladesh	This paper aims to model the dengue scenario in Bangladesh using a nonautonomous, periodic, SIS vector–host model.	Mathematical modelling study	2010 - 2021
Bajwala 2020	Burden of Dengue with Related Entomological and Climatic Characteristics in Surat City, Gujarat, India, 2011-2016: An Analysis of Surveillance Data	City-wide (Surat City), India	To estimate the incidence of laboratory-confirmed dengue cases in Surat City, Gujarat, India, using surveillance data collected from 2011 to 2016.	Retrospective ecological time-series study	2011 - 2020
Bal 2020	Modeling and prediction of dengue occurrences in Kolkata, India, based on climate factors	Kolkata and neighbouring districts, India	Identify the relative contribution of the putative drivers responsible for dengue occurrences in Kolkata and project dengue incidences with respect to the future climate change.	Model-based prevalence and prediction	5 Jan - 16 Dec
Blanco 2022	SPATIO-TEMPORAL ANALYSIS AND MODELLING OF DENGUE INCIDENCES IN QUEZON CITY USING ORDINARY LEAST SQUARES AND SPATIAL REGRESSION	City-wide (Quezon City, Philippines), barangay-level granularity	Examine the spatio-temporal variability of dengue incidences in Quezon City, and determine the relative influence of environmental and socio-economic variables using regression and spatial analysis.	Spatial-temporal modelling study	10 Jan - 15 Dec
Bonnin 2022	Predicting the Effects of Climate Change on Dengue Vector Densities in Southeast Asia through Process-Based Modeling	Other: Myanmar, Lao PDR, Thailand, Cambodia, and Vietnam	A process-based approach was used to model densities of Ae. aegypti and Ae. albopictus and their potential evolution with climate change using a panel of nine CMIP6 climate models and climate scenarios ranging from strong to low mitigation measures at the Southeast Asian scale and for the next 80 y.	Predictive modeling study	2019 - 2020
Borah 2022	Ecological and social determinants of Aedes aegypti and Aedes albopictus larval habitat in northeastern India	Regional (five districts in Assam, India)	To determine the meteorological, habitat ecology, and social factors contributing to Aedes vector populations in selected natural and urbanized habitats of the Brahmaputra valley in Assam, India	Quantitative social-ecological survey study	20 Jun - 21 May
Brook 2024	Climate, demography, immunology, and virology combine to drive two decades of dengue virus dynamics in Cambodia	National-level surveillance and localized cohort studies, Cambodia	Analyze climatological, epidemiological, and phylogenomic data to investigate drivers of two decades of dengue in Cambodia, an understudied endemic setting.	Mechanistic Modeling study	2 Jan - 20 Dec
Cheng 2020	Heatwaves and dengue outbreaks in Hanoi, Vietnam: New evidence on early warning	Vietnam	Characterize and compare short-term associations between temperature and dengue during outbreak periods. Estimate the fraction of dengue cases attributable to temperature. Ascertain if there is a link between heatwaves and dengue outbreaks in Hanoi, Vietnam.	Ecological time-series study	2008 - 2016
Colon-Gonzalez 2021a	Projecting the risk of mosquito-borne diseases in a warmer and more populated world: a multi-model, multi-scenario intercomparison modelling study	Global, with particular attention to the WHO African, Eastern Mediterranean, South-East Asia, and the Americas regions	Quantify the extent to which climate change will influence the length of the transmission season and estimate the population at risk of mosquito-borne diseases in the future, given different population densities across an altitudinal gradient	Multi-model, multi-scenario inter-comparison modeling study	1990 - 2021
Colon-Gonzalez 2021b	Probabilistic seasonal dengue forecasting in Vietnam: A modelling study using superensembles	Nationally, across all 63 provinces of Vietnam.	Develop and evaluate a probabilistic superensemble-based forecasting system to predict dengue incidence in Vietnam up to six months in advance using climate, environmental, and epidemiological data.	Predictive Modeling study	2 Aug - 19 Dec
Dalpadado 2024	Forecasting dengue incidence based on entomological indices, population density, and meteorological and environmental variables in the Gampaha District of Sri Lanka	District-wide (Gampaha) stratified by zone, Sri Lanka	Develop localized threshold levels for dengue outbreak prediction and to assist in effective, economic, and sustainable dengue vector control in Gampaha, Sri Lanka using empirical modeling.	Ecological time-series modeling study	Jan 2014 - Dec 2019
Dey 2022	Prediction of dengue incidents using hospitalized patients, metrological and socio-economic data in Bangladesh: A machine learning approach	Bangladesh	To develop a machine elarning model that can use relevant informaiton about the factors that cause Dengue outbreaks within a geogrpahic region; to determine the timing and place of the spreading of the dengue virus.	Predictive modeling study	Aug 2021 - May 2022
Diouf 2024	Assessing climate change impacts on public health in Haiti: a comprehensive study of disease distribution, modeling, and adaptation strategies	National, covering all of Haiti	Examine the impacts of climate change on public health in Haiti, especially vector- and water-borne diseases, through data integration and modeling for planning and adaptation.	Modelling and simulation study	1950 - 2080
Dutta 2021	A pilot study on assessing the effect of climate on the incidence of vector borne disease at Pune and Pimpri-Chinchwad area, Maharashtra	Municipal-level disease surveillance in Maharashtra, India	Determine the impact of climatic parameters on the local outbreaks of malaria and dengue in Pune and Pimpri-Chinchwad, and estimate threshold values for outbreak prediction.	Ecological time-series study	2010 - 2018
Edillo 2022	Temperature, season, and latitude influence development-related phenotypes of Philippine Aedes aegypti (Linnaeus): Implications for dengue control amidst global warming	National relevance for vector control strategies in the Philippines.	Examine how temperature, photoperiod, and latitude (across Philippine islands) affect the hatching behavior and viability (developmental phenotypes) of first-generation (F1) Aedes aegypti eggs under laboratory conditions.	Experimental laboratory study	2017 - 2018
Edillo 2024	Detecting the impacts of humidity, rainfall, temperature, and season on chikungunya, dengue and Zika viruses in Aedes albopictus mosquitoes from selected sites in Cebu city, Philippines	Local (Cebu City, both urban and rural sites), Philippines	Determine the minimum infection rates (MIRs) of chikungunya (CHIKV), dengue virus (DENV-1 to DENV-4), and Zika virus (ZIKV) in Aedes albopictus collected from highland and lowland sites in Cebu City, Philippines during wet and dry seasons (2021–2022), and to explore the relationships between these MIRs and local weather (rainfall, relative humidity, and temperature).	Cross-sectional surveillance study	2021 - 2022
Erandi 2021	Analysis and forecast of dengue incidence in urban Colombo, Sri Lanka	Regional (urban Colombo, Sri Lanka)	Introduce time in varying model parameters, modify the classical compartmental model by improving its predictability power.	Mathematical modeling study	2009 - 2015
Francisco 2021	Dengue disease dynamics are modulated by the combined influences of precipitation and landscape: A machine learning approach	Philippines	To investigate the combined influences of landscape and climate factors on mosquito occurrence and dengue incidence.	Retrospective modeling study	12 Jul - 14 Dec
Gibb 2023	Interactions between climate change, urban infrastructure and mobility are driving dengue emergence in Vietnam	National surveillance and infrastructure policy relevance, Vietnam	Assume Dengue is an urban disease, instead suggesting that incidence peaks in transitional landscapes with intermediate infrastructure provision, and provide evidence that interactions between recent climate change and mobility are contributing to dengue’s expansion throughout Vietnam.	Retrospective ecological time-series study	1998 - 2020
Hasan 2024	Two decades of endemic dengue in Bangladesh (2000-2022): trends, seasonality, and impact of temperature and rainfall patterns on transmission dynamics	National, Bangladesh	Compare dengue virus (DENV) cases, deaths, case-fatality ratio [CFR], and meteorological parameters between the first and the recent decades of this century (2000–2010 vs. 2011–2022) and to describe the trends, seasonality, and impact of the change of temperature and rainfall patterns on transmission dynamics of dengue in Bangladesh	Retrospective ecological time-series study	2000 - 2022
Herath 2022	Weather-Based Prediction Models for the Prevalence of Dengue Vectors Aedes aegypti and Ae. albopictus	Sri Lanka	To develop weather-based prediction models using meteorological variables (such as rainfall, temperature, and humidity) to predict the prevalence of Aedes aegypti and Aedes albopictus mosquito populations in different climatic zones of Sri Lanka, with the ultimate goal of improving dengue vector surveillance and control efforts.	Ecological predictive modeling study	Jan 2019 - Dec 2021
Hossain 2023a	Association of climate factors with dengue incidence in Bangladesh, Dhaka City: A count regression approach	Public health forecasting and preparedness, Bangladesh	To clarify the relationship between climatic variables (temperature, humidity, rainfall, sunshine, wind speed) and the incidence of dengue disease in Dhaka, Bangladesh	Ecological time-series observational study	2013 - 2020
Hossain 2023b	Generalized Linear Regression Model to Determine the Threshold Effects of Climate Variables on Dengue Fever: A Case Study on Bangladesh	National (Bangladesh-wide)	Determine the threshold effects of climate variables (temperature and rainfall) on dengue fever incidence in Bangladesh, providing insights for public health planning and risk prediction	Ecological panel time-series study	2000 - 2021
Hossain 2024	Analysis of effects of meteorological variables on dengue incidence in Bangladesh using VAR and Granger causality approach	National (Bangladesh)	Examine the effects of meteorological variables (temperature, rainfall, humidity) on dengue incidence in Bangladesh using time-series analysis and advanced econometric methods	Ecological time-series econometric modeling study	2012 - 2020
Hussain 2022	Distribution Expansion of Dengue Vectors and Climate Change in India	National (India)	Predict the current and future distribution of Aedes aegypti and Aedes albopictus in India under climate change scenarios using species distribution modeling with climatic variables	Ecological observational modeling study	N/A
Islam 2023	Correlation of Dengue and Meteorological Factors in Bangladesh: A Public Health Concern	National, Bangladesh	Determine the correlation between dengue incidence and meteorological factors (temperature, humidity, rainfall, dew point, wind speed, surface pressure) in Bangladesh and provide forecasting using statistical time series models	Ecological observational time-series modeling study	1 Jan 2000 - 31 Jan 2023
Kamau 2023	Patterns of Aedes aegypti abundance, survival, human-blood feeding and relationship with dengue risk, Kenya	Local (Kenya)	Investigate the survival and blood-feeding patterns of Aedes aegypti in two contrasting Kenyan environments and explore associations with dengue risk.	Ecological and entomological field study	Aug 2019 - Feb 2020
Maduranga 2023	Genomic Surveillance of Recent Dengue Outbreaks in Colombo, Sri Lanka	Localized: within Colombo city, Sri Lanka	Characterize the phylogeny of circulating DENV in the Colombo district (Oct 2017–Jan 2020), identify the geographic origin of outbreaks, and determine if serotype/genotype shifts correlated with increased clinical severity.	Prospective genomic cohort study	17 Oct - 20 Jan
Miah 2024	Assessing the impact of climatic factors on dengue fever transmission in Bangladesh	National (Bangladesh)	Analyze the impact and association of climatic factors (temperature, humidity, precipitation, air pressure) on the spread of dengue incidence in Bangladesh.	Ecological time-series study	11 Jan - 21 Dec
Mondal 2021	Predicting climate change and its impact on future occurrences of vector-borne diseases in West Bengal, India	India	To assess the impact of projected climate change (specifically temperature and rainfall variations) on the future prevalence and spread of major vector-borne diseases (VBDs) in West Bengal, India, by analyzing past disease trends.	Predictive modeling study	1940 - 2030
Nguyen 2020	Impact of Climate Variability and Abundance of Mosquitoes on Dengue Transmission in Central Vietnam	Vietnam	Assess the spatiotemporal patterns of dengue transmission in central Vietnam and examine how climatic factors and mosquito abundance influence these patterns. Researchers sought to better understand environmental risk factors driving outbreaks in this under-researched region and to inform early warning systems for dengue control.	Ecological spatiotemporal observational study	2005 - 2016
Nosrat 2020	Impact of recent weather extremes on mosquitoborne disease transmission in Kenya	Community-level interventions during floods and climate anomalies, Kenya	Assess how extreme climate events (droughts, floods, heat waves, cold waves) affect mosquito (Aedes aegypti) abundance and the risk of dengue virus (DENV) transmission in Kenya.	Retrospective cohort study	2013 - 19 Feb 2014
Parker 2023	Determinants of exposure to Aedes mosquitoes: A comprehensive geospatial analysis in peri-urban Cambodia	Cambodia	Conduct a comprehensive geostatistical analysis of exposure to Aedes mosquito bites among a pediatric cohort in peri-urban Cambodia. It used demographic, household, and environmental variables to predict exposure areas and assessed if entomological indices correlated with antibody responses.	Prospective cohort study	2018 - 2020
Patil 2021	Forecasting Dengue Hotspots Associated With Variation in Meteorological Parameters Using Regression and Time Series Models	Developed for nine cities of the Maharashtra state of India.	Proposes a forecasting model for predicting dengue incidences considering climatic variability across nine cities of Maharashtra state of India over 10 years. The research aims to collect climate and dengue incidence data, identify correlations between climatic parameters and dengue incidences, implement and compare various predictive models, and predict at-risk climatic regions and outbreak peri…	Predictive modelling study	2009 - 2019
Paul 2021	Dengue transmission risk in a changing climate: Bangladesh is likely to experience a longer dengue fever season in the future	National and divisional (sub-national) level, Bangladesh	Evaluate how climate change may impact dengue transmission in Bangladesh by projecting changes in vectorial capacity (VC) of Aedes aegypti mosquitoes using climate model data. The goal is to support proactive public health planning and risk mitigation strategies.	Simulation-based modeling study	1975 - 2099
Pham 2020	Assessing and modelling vulnerability to dengue in the Mekong Delta of Vietnam by geospatial and time-series approaches	Regional (Mekong Delta, Vietnam)	Assess dengue risk through the vulnerability concept—composed of exposure and susceptibility—by using geospatial mapping and time-series modelling in the Mekong Delta Region (MDR) of Vietnam from 2001 to 2016.	Retrospective ecological time-series modeling study	2001 - 2016
Prabodanie 2020	Coherence of dengue incidence and climate in the wet and dry zones of Sri Lanka	Sri Lanka	Reveal dengue disease dynamics in Colombo (wet zone) and Batticaloa (dry zone) and identify explanatory weather variables.	Retrospective ecological time-series modeling study	2009 - 2017
Pramanik 2020	El Nino Southern Oscillation as an early warning tool for dengue outbreak in India	National-level application with potential for local (state/district) scale refinement, India	To examine the relationship between El Niño (measured by the Oceanic Niño Index), precipitation, and dengue cases in India, with the goal of developing an early warning tool to support dengue outbreak preparedness and control.	Retrospective time-series correlational study	1994 - 2017
Rahman 2021	COVID-19 pandemic, dengue epidemic, and climate change vulnerability in Bangladesh: Scenario assessment for strategic management and policy implications	Bangladesh	To assess how the overlapping challenges of the COVID-19 pandemic, recurrent dengue epidemics, and climate change vulnerability intersect in Bangladesh, and to evaluate their combined impact in order to inform strategic management and develop policy recommendations for more resilient public health and climate governance systems.	Mixed-method cross-sectional study	2020 - 2020
Riad 2021	Risk Assessment of Dengue Transmission in Bangladesh Using a Spatiotemporal Network Model and Climate Data	National (Bangladesh)	Develop and apply a risk-assessment framework for dengue transmission in Bangladesh using climate data (temperature, rainfall) and human demographic/movement data, especially useful in areas with unreported or underreported incidence data. The framework produces spatiotemporal suitability maps and risk maps to guide public health resource allocation.	Spatiotemporal modeling study	2020 - 2018
Roy 2024	Land use and meteorological influences on dengue transmission dynamics in Dhaka city, Bangladesh	City-wide scope, focusing on dengue hotspot zones in Dhaka city, Bangladesh	Examine the relationship between land use, meteorological factors, and dengue transmission dynamics in Dhaka city, Bangladesh, and to identify how these factors influence dengue incidence	Retrospective ecological spatiotemporal study	22 Sep - 23 Aug
Sanyal 2021	Seasonal and spatial abundance of Aedes mosquito depending upon the different kinds of meteorological parameter in five different districts of West Bengal, India	Public health and vector control, India	Estimate the effect of climatic parameters (temperature, humidity, rainfall) on the seasonal abundance of Aedes mosquitoes in five districts of West Bengal, India, and assess their correlation with dengue fever incidence	Observational entomological field study	18 Aug - 19 Jul
Sargent 2022	Predicting Transmission Suitability of Mosquito-Borne Diseases under Climate Change to Underpin Decision Making	Global public health planning, United Kingdom	Predict transmission suitability of mosquito-borne diseases (malaria, dengue fever, and Zika virus) under climate change scenarios using the most up-to-date climate change projections, in order to support prevention, control planning, and decision-making at national and regional levels.	Mechanistic Modeling study	2001 - 2020
Sarma 2022	An assessment of remotely sensed environmental variables on Dengue epidemiology in Central India	City-level (Bhopal), India	Assess the role of remotely sensed climatic (rainfall, temperature, humidity) and landscape variables (land use, vegetation, built-up density) on dengue incidence (2012–2019) in Bhopal city, Central India, and to identify dengue hotspots.	Retrospective ecological time-series study	2012 - 2019
Shankar 2024	Impact of Meteorological Factors on the Transmission and Outbreak of Dengue	State-level – focused on the state of Bihar, India.	The aim was to analyze the impact of meteorological factors (temperature, humidity, rainfall, etc.) on the transmission and outbreak of dengue in Bihar, India, and to create a data-driven early warning system for dengue outbreaks.	Retrospective ecological modeling study	2019 - 2022
Shil 2020	Climate and dengue in the Pune region: prospects for an early warning system	Forecasting dengue incidence ahead of the season, India	Understand the influence of climatic factors (rainfall, minimum and mean temperatures) on dengue occurrences in the Pune region of India and to develop a seasonal forecasting model (SARIMA) as an early warning system for dengue outbreaks.	Retrospective time-series modeling study	2000 - 2016
Soukavong 2024	Bayesian spatio-temporal analysis of dengue transmission in Lao PDR	National dengue surveillance and targeted vector control in high-risk areas, Lao People’s Democratic Republic	Analyze the spatial and temporal patterns of dengue in Lao PDR and assess the influence of local climate and environmental factors (temperature, precipitation, vegetation index, altitude) on dengue transmission using a Bayesian spatio-temporal model	Ecological spatio-temporal modeling study	2015 - 2020
Subarna 2024	Understanding the unprecedented 2023 dengue outbreak in Bangladesh: a data-driven analysis	National, with a focus on urban hotspots (Dhaka, Chittagong), Bangladesh	Elucidate the epidemiological characteristics, spatial distribution, and potential contributing factors associated with the 2022-2023 dengue outbreak in Bangladesh.	Retrospective cross sectional study	2022 - 2023
Sugeno 2023	Association between environmental factors and dengue incidence in Lao People's Democratic Republic: a nationwide time-series study	Nationwide study covering 17 provinces and Vientiane Capital in Lao PDR.	Estimate the association between meteorological factors (i.e., temperature and rainfall) and dengue incidence and the effect of altitude on this association in the Lao People’s Democratic Republic (Lao PDR).	Ecological time-series study	2015 - 2019
Surendran 2022	Dengue Incidence and Aedes Vector Collections in Relation to COVID-19 Population Mobility Restrictions	Nationwide, covering all 25 districts, Sri Lanka	Investigate the relationship between dengue incidence, Aedes vector larval collections, and COVID-19 population mobility restrictions in Sri Lanka, extending previous findings to the period from May 2021 to July 2022 as restrictions were lifted.	Ecological time-series study	1 May 2021 - 31 Jul 2022
Suresh 2023	Interactions of urbanisation, climate variability, and infectious disease dynamics: insights from the Coimbatore district of Tamil Nadu	Regional (Coimbatore district, Tamil Nadu, India).	Examine the relationships between urbanisation, climate variability, and infectious disease dynamics (especially dengue and waterborne diseases) in Coimbatore district, Tamil Nadu, India, from 1985 to 2015, and provide insights for public health policy and urban planning.	Ecological longitudinal study	1985 - 2015
Telle 2021	Social and environmental risk factors for dengue in Delhi city: A retrospective study	India, Delhi City	To assess the association of socioeconomic typology with dengue risk and identify specific risk factors	Cross-sectional study	13 Sep - 13 Nov
Tsheten 2020	Spatial and temporal patterns of dengue incidence in Bhutan: a Bayesian analysis	Bhutan, Vector surveillance, source reduction, spraying, fogging, and health promotion	Quantify the spatial and temporal patterns of dengue incidence in Bhutan and evaluate their relationship with environmental and climate factors at the sub-district level using a Bayesian analysis.	Retrospective spatiotemporal modeling study	16 Jan - 19 Jun
Tsheten 2021	Epidemiological analysis of the 2019 Dengue epidemic in Bhutan	Bhutan, National	To characterize the spatiotemporal patterns and effective reproduction number of the 2019 nationwide dengue epidemic in Bhutan to assist future epidemic management and planning.	Retrospective spatiotemporal modeling study	29 Apr 2019 - 8 Dec 2019
Tuan 2024	Leveraging Climate Data for Dengue Forecasting in Ba Ria Vung Tau Province, Vietnam: An Advanced Machine Learning Approach	Provincial (Ba Ria Vung Tau, Vietnam)	Develop and evaluate climate-based machine learning models for forecasting dengue outbreaks in Ba Ria Vung Tau province, Vietnam, using meteorological data (temperature, humidity, precipitation, wind speed, etc.) collected from 2003 to 2022.	Predictive Modelling Study	2003 - 2022
Udayanga 2020	Climate change induced vulnerability and adaption for dengue incidence in Colombo and Kandy districts: the detailed investigation in Sri Lanka	National and district-level public health planning, Sri Lanka	Evaluate the climate change-induced socio-economic vulnerability of local communities to dengue in Colombo and Kandy districts of Sri Lanka and to identify key factors influencing exposure, sensitivity, and adaptive capacity for dengue incidence	Ecological index modeling study	12 Jan - 19 Dec
Vaman 2024	Serotype-specific clinical features and spatial distribution of dengue in northern Kerala, India	Regional (Northern Kerala, India)	Investigate the incidence, geo-spatial distribution, and serotype-specific clinical features of dengue infection, including mixed infections, during the monsoon season in Kasaragod district, Kerala, India. The study also examined meteorological factors and vector indices to understand their association with dengue outbreaks.	Cross sectional study	21 Jun - 21 Jul
Vasquez 2023	wMel replacement of dengue-competent mosquitoes is robust to near-term change	Simulated population replacement at two sites (Cairns and Nha Trang), Australia and Vietnam	Examine how climate change (rising temperatures and heatwaves) may affect the replacement of dengue-competent mosquitoes (Aedes aegypti) with Wolbachia-infected mosquitoes carrying the wMel strain, which blocks virus transmission. It tested whether future climate conditions could reduce the effectiveness of this vector-control technology.	Simulation-Based Modelling study	1990 - 2005
Wagner 2020	Climatological, virological and sociological drivers of current and projected dengue fever outbreak dynamics in Sri Lanka	National-level projections for Sri Lanka	Analyze climatological, virological, and sociological drivers of current and projected dengue fever outbreak dynamics in Sri Lanka, with a focus on the 2017 epidemic and future transmission projections under climate change scenarios	Mathematical compartmental modeling study	2010 - 2016
Wang 2024a	Projection of dengue fever transmissibility under climate change in South and Southeast Asian countries	Singapore, Sri Lanka, Malaysia, and Thailand, Location-specific risk assessment to guide dengue prevention.	Project dengue fever (DF) transmission potential in 30 locations across Singapore, Sri Lanka, Malaysia, and Thailand under different climate change scenarios, and to estimate changes in peak transmissibility and epidemic duration in the future.	Ecological time-series modelling study	2012 - 2020
Wang 2024b	Impact of compound warm and wet events on dengue fever infection in South and Southeast Asian countries	Singapore, Sri Lanka, Malaysia, and Thailand, Provides evidence for climate-informed dengue prevention and control strategies	Investigate the impact of compound warm and wet environmental events (temperature, rainfall, humidity) on dengue fever infection risk in South and Southeast Asian countries.	Ecological time-series study	2012 - 2020
Xu 2020	High relative humidity might trigger the occurrence of the second seasonal peak of dengue in the Philippines	National/Regional (Philippines)	Characterize spatial and seasonal patterns of dengue in the Philippines, examine associations of mean temperature, relative humidity, and rainfall with dengue, and identify factors associated with the second seasonal peak of dengue.	Retrospective ecological time-series study	2008 - 2017
Zafar 2021	Development and Comparison of Dengue Vulnerability Indices Using GIS-Based Multi-Criteria Decision Analysis in Lao PDR and Thailand	Lao PDR and Thailand: Guide dengue prevention and vector control programs	Assess and map dengue vulnerability in selected provinces of Laos and Thailand using multi-criteria decision approaches. The study developed and compared dengue vulnerability indices (DVIs) to identify exposure, susceptibility, and adaptive capacity factors, and validated these indices by correlating them with dengue incidence.	Spatial ecological modeling study	2003 - 2019
Zaw 2023	Dengue in Myanmar: Spatiotemporal epidemiology, association with climate and short-term prediction	Myanmar: National and subnational dengue surveillance and control	Describe the spatiotemporal epidemiology of dengue in Myanmar, examine its relationship with climate factors, and evaluate short-term prediction models (ARIMA) for dengue incidence to support planning of control efforts.	Ecological time-series modeling study	2012 - 2017
Zhang 2020	Modeling the relative role of human mobility, land-use and climate factors on dengue outbreak emergence in Sri Lanka	Focus on high-mobility and high-risk areas in Sri Lanka	Evaluate the relative roles of human mobility, land-use, and climate factors in dengue outbreak emergence in Negombo, Sri Lanka, and to develop a statistical modeling framework to predict spatial-temporal dynamics of dengue transmission.	Spatiotemporal modeling study	Oct 2016 - July 2017
