# Supplementary material for: Battling dengue in a warming world: How climate and urbanization shape transmission in low- and middle-income countries (a rapid review)
Source: PLoS Negl Trop Dis. 2026 Jul 20;20(7):e0013758. doi: 10.1371/journal.pntd.0013758 (PMC13405114; doi:10.1371/journal.pntd.0013758)
Supplement: S2 Table — (XLSX) [file pntd.0013758.s002.xlsx]

## Sheet: Sheet 1
Author Year	Data source	Inclusion criteria	Population description	Temperature	Urbanization	Statistical methods used	Key findings
AlMobin 2024	Dengue case data from the Directorate General of Health Services (DGHS) and Institute of Epidemiology, Disease Control and Research (IEDCR).	NA	General population of Bangladesh (2022 population ~171 million), modeled as two heterogeneous classes: human hosts and mosquito vectors.	Mean monthly temperature during the monsoon season in Bangladesh (~23°C to 30°C).	The model considers higher dengue case intensity in densely populated and highly urbanized areas (e.g., Dhaka and Chattogram).	Nonautonomous differential equation modeling. Linear operator method to calculate the basic reproduction number.	Dengue incidence in Bangladesh consistently rises with the onset of monsoon rains in May, peaks in August, and declines by October. R₀ stays below 1 under current climatic and demographic conditions, indicating that dengue is unlikely to persist endemically.
Bajwala 2020	Surveillance data from the central sentinel surveillance site in Surat City, India, collected from public and private health facilities between 2011 and 2016.	Patients with probable dengue fever (fever for 2–7 days + ≥2 clinical symptoms). Patients with laboratory-confirmed dengue	Residents of Surat City diagnosed with probable or laboratory-confirmed dengue fever between January 1, 2011, and December 31, 2016. The city had a population of over 4.4 million (2011 census), with data collected across all age groups and genders.	Overall mean ranged from 20.5°C to 31.6°C	The study was conducted in Surat City, a densely populated urban center (13,680 persons/km²).	Descriptive statistics (means, medians, incidence rates) Spearman’s correlation coefficient to assess relationships between dengue incidence and climatic/entomological variables Population estimates using linear growth models	Dengue incidence in Surat rose sharply from 1.5 (2011) to 17.6 per 100,000 (2016). Highest burden observed in males and young adults (median age: 20 years). Cases peaked post-monsoon; climatic factors such as rainfall and humidity showed strong correlation with vector density and dengue cases.
Bal 2020	Directorate of Health Services, Government of West Bengal, and National Vector Borne Disease Control Program (NVBDCP) of the Government of India	Confirmed positive dengue cases between 2005–2016 in Kolkata	Population of Kolkata, West Bengal, India	Monthly maximum and minimum temperatures and lagged max/min temperatures	Discussed contextually, not quantitatively modeled	- Zero-Inflated Poisson (ZIP) regression - Cross-correlation analysis - Autocorrelation analysis - Pearson correlation - Lag analysis (0–3 months) - Akaike Information Criterion (AIC) - Vuong test (model fit comparison)	1. Maximum dengue risk in September–November; 2. Cases predicted to rise significantly under RCP8.5 (872 cases/year) compared to RCP4.5 (531 cases/year); 3. Winter dengue cases (Dec–Feb) could double under RCP8.5 due to warmer conditions; 4. ZIP regression is more accurate due to seasonal overdispersion; 5. Key predictors include lagged max/min temperature, rainfall, and relative humidity.
Blanco 2022	Department of Health – National Epidemiology Center (DOH-NEC) and Landsat images for LST.	Barangays of Quezon City with reported dengue data	Residents of Quezon City, comprising 142 barangays or villages, with over 2.96 million people, Not individuals, 142 barangay-level units analyzed instead	N/A	N/A	1) Regression Techniques: - Ordinary Least Squares (OLS) - Spatial Lag Regression (SL) - Spatial Error Regression (SER) 2) Moran’s I (Global and Local) to detect clustering; 3) Multiple Factor Analysis (MFA) to understand variable relationships; 4) Temporal lag analysis (previous month’s rainfall & cases considered)	1) Informal Settlements were the most significant predictor in all models; 2) High-High clusters in the northern barangays; low-Low clusters in the southern barangays; 3) Rainfall and temperature (air & LST) positively influenced dengue incidence, especially with lagged effects; 4) Best-performing model is Spatial Error Model (May 2015, lowercase month) with R squared of 0.772 and lowest AIC; 5) …
Bonnin 2022	WorldClim initiative, Kraemer et al., FROM-GLC initiative, Shuttle Radar Topography Mission, Rattanarithikul et al.	NA	NA	10,000 combinations of 100 constant values of temperature (between 10° and 40°C) are used in the process-based model	Modeled only in species distribution model, not process-based model	Process-based mechanistic modeling (ODEs), Student’s t-test (grid-level significance testing), species distribution modeling (SDM) via ensemble methods (GLM, GBM, CTA, ANN, FDA, RF), 5-fold cross-validation, area under the curve (AUC) for SDM model performance	1. Densities of Ae. aegypti mosquitoes, which are the main vectors of dengue fever in Southeast Asia, will increase in most parts of the continent during the 21st century in all climate scenarios, even with strict implementation of the Paris Agreement. 2. Indeed, following the SSP1 2.6 pathway instead of the current SSP3 7.0 would result in a very limited decrease in Ae. aegypti densities and eve…
Borah 2022	Dengue incidence data from District Malaria Offices (previous 3 years); Entomological and meteorological field surveys; Sociodemographic surveys in households.	- Households selected for vector and demographic surveys in high and medium dengue case areas. - Locations with reported dengue cases in the prior 3 years.	Residents of five districts in Assam, including industrial zones, tea estates, forest, and riverine areas. Includes both urbanized and natural habitats. - Entomological: 150 houses per season. - Sociodemographic: 50 households per study area.	Significant positive correlation with larval indices (CI, HI, BI) in both urbanized and natural areas. R2 is 0.965 in urbanized areas.	Urban areas (oil industry, tea estates) had the highest larval counts and indices. Urbanization led to the proliferation of artificial containers and denser human activity.	- Pearson's correlation coefficient between meteorological variables and entomological indices (HI, CI, BI) - Scatter plot and bar diagram analysis using Graph Pad Prism v.5 - Descriptive statistics on larval counts and survey responses.	- Urbanized areas had significantly higher Aedes larval densities and entomological indices compared to natural areas. - Ae. albopictus, traditionally considered rural, showed urban adaptation. - Meteorological parameters (temperature, rainfall, humidity) significantly influenced vector density, particularly in pre- and post-monsoon seasons. - Human behavior, improper plastic disposal, and low aw…
Brook 2024	National dengue surveillance; Pediatric cohort at Kampong Speu; Sentinel site samples	Laboratory-confirmed dengue cases, cohort enrollment, and febrile illness reports	General Cambodian population, NA; However, examples include 239 genotyped DENV-positive Kampong Speu cases, 68,597 total cases in 2019 nationwide	Increasing temperatures significantly correlated with rising dengue incidence; epidemic years (2012, 2019) were warmer than average	Cambodia is the least urbanized SEA country; Periurban sprawl, especially near Phnom Penh, is increasing dengue risk	- Catalytic models (age-structured FOI estimates) - Wavelet decomposition (to analyze synchrony in epidemic years) - Time-series Susceptible-Infected-Recovered (TSIR) models - Generalized Additive Models (GAMs) for climate anomaly detection - Bayesian phylodynamic analysis (to examine DENV-2 clade replacement) - Mechanistic age-structured simulation modeling (antigenic escape and reinfection)	- Climate factors (temperature and precipitation) influence annual dengue cycles, especially synchrony across regions; - Demographic transitions reduced FOI, leading toan older average age of dengue infection - 2019 epidemic driven by DENV-2 Cosmopolitan Genotype-II lineage introduction, causing reinfection in older individuals due to waning multitypic immunity - TSIR models failed to predict epi…
Cheng 2020	Dengue case data: Hanoi Center for Preventive Medicine. Climate data: National Oceanic and Atmospheric Administration (NOAA).	Weekly reported dengue cases from 2008 to 2016.	All districts in Hanoi, Vietnam. Subtropical climate, population of 7.3 million (as of 2016), Total dengue cases: 55,801; Weekly average: 119 (range: 0–1,454 cases/week)	Weekly mean temperature calculated from daily max and min values; Temperature variation assessed using standard deviation of daily mean temperature within a week.	NA	NA	- Temperature–dengue association was non-linear and outbreak-size dependent. - Estimated proportion of dengue cases attributable to temperature: Small outbreaks: 4.6%; Medium: 11.6%; Large: 21.9%; - Heatwaves showed a delayed effect on outbreaks: Small and Medium: 4-9 weeks; Large: 14 weeks - Higher weekly dengue incidence in years with heatwaves than in non-heatwave years (statistically signific…
Colon-Gonzalez 2021a	Climate data: ISI-MIP database (bias-corrected climate projections from 4 GCMs) Population data: Global gridded population datasets from published studies Disease models: 3 malaria models and 3 dengue models (mechanistic and statistical)	Global grid cells with sufficient climate and population data Grid cells where at least one month was suitable for malaria or dengue transmission (based on model thresholds)	Global population distributed across a 0.5° × 0.5° latitude–longitude grid, analyzed by altitude and population density	Daily mean surface temperature (in Kelvin) was used to model disease transmission dynamics	NA	Generalized Additive Mixed Model (GAMM) for the statistical dengue model Logistic classification of R₀ thresholds for mechanistic dengue models Multi-model ensemble averaging to summarize results across climate and disease models	Dengue suitability will increase in lowlands in the Western Pacific region and the Eastern Mediterranean region by 4.0 additional months Up to 4.7 billion additional people could be at risk of dengue by 2070 compare to 1970-1999, especially in lowland and urban areas.
Colon-Gonzalez 2021b	Monthly dengue cases were obtained from the Vietnamese Ministry of Health - Total population per province and per year were retrieved from the Socioeconomic Data and Applications Center (SEDAC) Gridded Population of the World	- Suspected dengue cases: People living in or coming from endemic areas or from areas with dengue outbreaks over the previous 14 days, with sudden high fever lasting 2 to 7 days, and at least two specific signs - Confirmed dengue cases: Cases confirmed by laboratory tests using MAC-ELISA, PCR, NS1, or virus isolation	- Vietnam's population, estimated at 95.5 million people, divided into 63 provinces.	- Rising temperatures increase dengue transmission (optimum 26-29°C), while large diurnal ranges reduce it. The effects are typically delayed by 1 to 2 months due to impacts on mosquito and virus life cycles.	NA	NA	- The superensemble produced more accurate predictions than individual models (especially 1-3 months ahead) and had better outbreak detection (69% vs 54.5%). - Predictions were most accurate in southern Vietnam. - The system offers added value over no forecasting and provides a useful decision-support tool for targeted interventions. - Most past outbreaks could be predicted up to 3 months ahead, …
Dalpadado 2024	Regional Director of Health Services office, Gampaha; Department of Meteorology, Colombo.	NA	Residents of Gampaha District, Western Province, Sri Lanka. Area population: ~2.57 million	Used as a meteorological predictor, not a primary driver. Lagged analysis with weak correlation in rural areas.	Stratification into urban, suburban, and rural setups. Thresholds and vector presence varied by urbanization level.	NA	- Best predictors: Breteau Index (BI) for Aedes aegypti and Ae. albopictus, rainfall, and relative humidity with specific time lags. - Urban areas: Outbreak when BIA >3 and RHavg (t-2) >77% - Suburban: Epidemics when cumulative BI >21, even if BIA = 1 - Rural: Ae. albopictus is primary vector; outbreak when BIB(t-1) >19 - Dengue incidence shows seasonal peaks tied to biannual monsoons - BI thresh…
Dey 2022	Officially released information about recorded patients from the Directorate General of Health Services (DGHS), under the Ministry of Health and Family Welfare in Bangladesh. 2. Daily weather data from the Bangladesh Meterological Department. 3. Updated population census from the Bangladesh Bureau of Statistics.	NA	11 significant districts (in terms of population and geographic conditions) out of 64 districts of Bangladesh with the maximum number of dengue cases were chosen to predict the trend of spread.	Graphs with max temperature, max humidity, and amount of rainfall recorded in September for the 11 cities studied.	NA	Support Vector Regression (SVR) and Multiple Linear Regression (MLR)	Both SVR and MLR regression models predicted dengue cases from August 2021 to May 2022, with MLR achieving a prediction an accuracy of 67% and SVR achieving an accuracy of 75%. The study found a strong correlation between temperature, humidity, rainfall, and the incidence of dengue cases in 11 cities in Bangladesh. Both prediction models showed that dengue cases rose with rising humidity and temp…
Diouf 2024	Health district records from 2015–2022 and climate data from ERA5 and CMIP6	Diseases documented in health records, particularly climate-sensitive conditions	General Haitian population, with focus on regional and department-level breakdown	Central variable, studied extensively with heat index models	NA	- Climate-disease modeling (LMM and rVc) - Bias correction (CDF-t) - Heat index computation (NOAA method) - Taylor diagrams for model validation	- Dengue risk zones shifting geographically - The rVc index reveals how dengue distribution is strongly influenced by climatic factors, identifying regions with higher transmission risk. Climate change may alter this geographical distribution, with rising temperatures potentially reducing dengue prevalence in some areas due to impacts on vector populations. - Heat stress rising, particularly in s…
Dutta 2021	Disease data from Health Departments of PMC & PCMC; Climate data from the India Meteorological Department (IMD)	Monthly case counts of dengue and malaria from 2010–2018	Residents of Pune and Pimpri-Chinchwad	Mean, maximum, minimum, and diurnal range	NA	NA	- Dengue peaks when temperature mean is 20–25 °C and relative humidity (RH) 55–80% - Dengue cases negatively correlated with max temp and DTR - Positive correlation of disease with relative humidity (RH) and rainfall, often with lag of 1–3 months
Edillo 2022	Field-collected Aedes aegypti eggs from highland and lowland sites across Luzon, Visayas, and Mindanao	Morphologically viable F1 eggs of Aedes aegypti	Mosquito eggs collected from six locations (three highland and three lowland), spanning altitudes and latitudes (8°N to 16°N), 1,593 egg papers (with ~30 viable eggs each); samples varied by location and temperature	18°C (cold), 25°C (optimal), 38°C (hot/extreme)	Sites included both urban (e.g., Quezon City) and semi-rural areas, impact was indirectly considered.	MANOVA (Multivariate Analysis of Variance) using Generalized Linear Models to examine effects of temperature, altitude, island, and season.	- Temperature, season, and island significantly affected hatching rate (HR), percent pharate larvae (PPL), and reproductive output (RO). - HR was highest at 25°C; PPL was highest at 18°C. - Significant interaction effects were found among temperature, altitude, and island. - Recommends year-round dengue control due to mosquito adaptability. -Reducing breeding sites, improving sanitation, and ensu…
Edillo 2024	Mosquitoes collected from 6 barangays in Cebu City (3 highlands, 3 lowlands)	Adult Ae. albopictus from designated trap locations during study periods	Aedes albopictus mosquitoes (Asian tiger mosquito), both male and female adults, field-collected and reared from eggs/sub-adults, 288 mosquito pools (max. 30 adults per pool), totaling ~7,000–8,000 mosquitoes	Mean monthly temperatures ranged from 27.80°C to 29.40°C	Compared mosquito populations from urban lowlands and rural highlands	- Kruskal-Wallis tests (MIR differences by season, altitude, and weather) - Spearman’s rank correlation (MIR vs. weather variables) - Pearson’s correlation (MIRs vs. human dengue cases) - Student’s t-tests (seasonal weather differences)	- Dengue virus (DENVs): DENV-2 and DENV-4 minimum infection rates (MIRs) varied by season but not by site altitude. - Ae. albopictus were co-infected with chikungunya, dengue, and Zika viruses in both highland and lowland sites. - Relative humidity, rainfall, and temperature were found to have no impact on dengue virus minimum infection rates.
Erandi 2021	Epidemiology Unit, Ministry of Health, Sri Lanka (weekly dengue incidence) - Meteorological Department, Sri Lanka (rainfall, temperature)	Weekly reported dengue cases from the CMC area; Climate data (rainfall, min/max temperature) for the same region	Residents of Colombo Municipal Council (CMC) area	Maximum and minimum temperatures were included with lags of 16 and 13 weeks	The study area (CMC) is highly urbanized and noted as such in the introduction	- Fourier spectrum for periodicity detection - Pearson’s correlation for lag analysis - ODE simulation (Runge–Kutta method, MATLAB ode45) - Error function to evaluate prediction accuracy	- The data driven quasi–equilibrium IR model predicts dengue cases up to 4 weeks ahead with ≥75% accuracy. - A 26-week periodicity in dengue incidence correlated with monsoon seasons. - Rainfall and temperature significantly influence vector density and transmission.
Francisco 2021	Government agencies, public health records, remote sensing data (TRMM, MODIS), and local administrative records (National Epidemiology Center, Department of Health, Philippines)	Villages with available data on dengue incidence and mosquito surveillance (ovitrap index)	The population of Metropolitan Manila comprises 464 villages/zones, around 12.9 million people	MODIS remote sensing	Land use data, road network density, residential, and commercial areas	Random Forest (RF); Model-Based Recursive Partitioning (MOB)	- Dengue incidence is primarily influenced by precipitation, especially in areas with high residential and commercial density. - Mosquito occurrence (ovitrap index) is more sensitive to landscape features, particularly high residential density, modulated by precipitation and flood risk. - Synergistic and combined effects of climate and urban features more accurately explain dengue dynamics than e…
Gibb 2023	National passive dengue surveillance system in Vietnam	Clinically diagnosed dengue cases reported at district level	The Vietnamese population across 667 districts, 2,038,380 suspected cases (1998–2020)	Annual mean; Monthly mean/min/max; Temperature of the coolest month	Built-up land; Urban expansion rate (3-year and 10-year windows); Population density; Sanitation and water infrastructure access	NA	- Temperature (especially of coolest month) is the dominant driver of dengue dynamics. - Urban infrastructure (water access, sanitation, urban expansion) explains spatial heterogeneity. - Human mobility is a stronger dengue driver in northern (emerging) regions. - Climate change since 1950 has expanded dengue risk geographically, especially in the north and central highlands. - Effects of drought…
Hasan 2024	Bangladesh Ministry of Health and Family Welfare (dengue case data) - Bangladesh Meteorological Department (weather data)	Hospitalized patients with dengue based on clinical or lab-confirmed diagnosis	National-level data focused primarily on Dhaka; Hospitalized dengue patients (public and some private hospitals), 244,246 dengue cases (2000–2022)	Annual average increased by 0.49°C (from 26.35°C to 26.84°C); 1°C increase in temperature associated with 26% rise in dengue cases	Rapid urbanization is linked to poor water infrastructure and mosquito breeding	- Paired t-test - Time series analysis (ARIMA) - Growth Factor (GF) analysis - Generalized Linear Model (Poisson regression) - Mann-Kendall trend test - Sen’s slope test	- Dengue cases increased 8-fold in the second decade (2011–2022), compare to the first decade (2000–2010) - Temperature and rainfall patterns strongly associated with dengue case increase - Monthly GF >1 from April–July, indicating rapid growth in cases during that period - Rainfall in preceding months significantly predicted dengue case rise -An integrated vector management strategy that involve…
Herath 2022	Entomological surveillance data from the National Dengue Control Unit (NDCU) - Meteorological data from the Department of Meteorology, Sri Lanka	- Ovitrap data collected monthly from 2010 to 2019 - Data from MOH areas within three climatic zones - Only samples of Aedes aegypti and Ae. albopictus	Mosquito samples (Aedes aegypti and Aedes albopictus) collected from ovitraps in selected Medical Officer of Health (MOH) areas across three climatic zones (wet, intermediate, and dry) in Sri Lanka	Increasing temperature accelerates mosquito development, shortens the gonotrophic cycle, and enhances virus replication, leading to higher vector prevalence and increased dengue transmission risk.	Urbanization creates more breeding habitats due to factors like poor waste management and water storage practices. Urban areas in Sri Lanka, especially in the wet zone, showed higher Aedes aegypti prevalence linked to human activity and environmental conditions.	- Generalized Linear Models (GLMs) with binomial distribution were used to predict Aedes aegypti and Ae. albopictus prevalence based on weather variables (rainfall, temperature, humidity). - Variance Inflation Factor (VIF) was applied to check multicollinearity among predictors. - Model performance was assessed using sensitivity, specificity, ROC curves, and AUC (Area Under the Curve) values.	- The wet zone had the highest Aedes aegypti prevalence, while Ae. albopictus was more common in the intermediate and dry zones. - Rainfall, temperature, and humidity were significant predictors of mosquito prevalence. - GLMs performed well in predicting vector presence, with AUC values between 0.75 and 0.84. - The study supports using weather-based modeling as a tool for targeted dengue vector s…
Hossain 2023a	Dengue cases: Directorate General of Health Services (DGHS) - Climate data: Bangladesh Meteorological Department (BMD)	Daily dengue cases and climate observations for Dhaka city between 2013–2020	- Residents of Dhaka City from 2013 to 2020 - Daily records of dengue cases and climate variables, Raw: 2253 observations; After imputation: 2853 complete records	Maximum and minimum (°C)	NA	- Descriptive statistics - Pearson correlation analysis - Stationarity test (Augmented Dickey-Fuller) - Regression models: Poisson Regression, Zero-Inflated Poisson Regression, Negative Binomial Regression (final model based on lowest AIC) - Model diagnostics: AIC values, overdispersion test, multicollinearity (VIF)	- Positive Associations with Dengue Incidence: Maximum temperature (↑1.097 times/day per 1°C), Minimum temperature (↑1.089 times/day), Humidity (↑1.050 times/day), Wind speed (↑1.257 times/day) - Negative Associations: Rainfall (↓2% per mm), Sunshine hours (no significant effect in final model) - Climate factors are significantly associated with dengue outbreaks, supporting the development of cli…
Hossain 2023b	Dengue case data (suspected, probable, and confirmed): Directorate General of Health Services (DGHS) - Meteorological data (temperature and rainfall): the Bangladesh Meteorological Department (BMD)	- Monthly dengue case reports from DGHS between 2000 and 2021 - Meteorological data (daily temperature and rainfall) from 35 weather stations across Bangladesh	Population of Bangladesh	Average temperature threshold (16 to ≤20°C), (>20°C to ≤25°C), (>25°C to ≤28°C), and (>28°C to ≤30°C	NA	- Quasi-Poisson regression - Zero-inflated Poisson regression - Model selection via Akaike’s Information Criterion (AIC)	- Positive correlation between temperature and dengue incidence - Highest dengue incidence when temperature is between 28°C and 30°C - Monthly rainfall between 90mm and 360mm increases dengue risk by nearly 2 times - Quasi-Poisson model performed better than zero-inflated model -Dengue incidence is expected to be strongly influenced by climate change, especially in warmer regions, with cases incr…
Hossain 2024	Dengue data: Directorate General of Health Services (DGHS), Bangladesh - Weather data: Bangladesh Meteorological Department (BMD)	Monthly dengue cases and meteorological data across 35 weather stations	National, 127,693 dengue case records	Monthly average, in °C	NA	NA	- Rainfall is the most significant meteorological predictor of dengue incidence. - Temperature and humidity had no statistically significant effect. - Granger causality tests showed unidirectional causality from rainfall to dengue incidence. - VECM confirmed rainfall’s short- and long-term impacts on dengue. -The authors recommend community-level monitoring to effectively prevent the spread of de…
Hussain 2022	Global Biodiversity Information Facility (GBIF) Literature (peer-reviewed and grey) Entomological surveys in India	Occurrence records with accurate geographic coordinates	Locations across India where Aedes aegypti and Aedes albopictus were observed, Aedes aegypti: 690 initially, 383 after processing; Aedes albopictus: 330 initially, 205 after processing	Isothermality (bio3), Temperature seasonality (bio4), Min temperature of coldest month (bio6), etc.	NA	- MaxEnt (Maximum Entropy) modeling - Cross-validation (k-fold) - Accuracy metrics: AUC, TSS, Jaccard, Sorensen, Boyce index - Thresholding: maximum test for sensitivity and specificity (MAXTSS) for presence/absence predictions - Model tuning: regularization, feature complexity	- Temperature affects Aedes aegypti distribution most; precipitation affects Aedes albopictus. - Projected expansion of: Aedes aegypti into Thar Desert, Punjab, Haryana, northeast India; Aedes albopictus into upper and Trans-Himalayan regions - Climate scenarios (RCP 2.6, 4.5, 8.5) showed variation in vector suitability, especially by 2070s. - The findings offer a dependable evaluation of vector …
Islam 2023	- Dengue case data: Directorate General of Health Services (DGHS), Bangladesh. - Meteorological data: NASA website.	All daily confirmed dengue cases from 2000 to 2023	All reported dengue cases across 8 divisions of Bangladesh, Not given directly, but the dataset includes daily cases ranging from 0 to 52,636	Positive correlation in some models, negative in others	NA	- Spearman’s correlation - Simple Exponential Smoothing (SES) - Auto-Regressive Integrated Moving Average Model (ARIMA), Seasonal Auto-Regressive Integrated Moving Average Model (SARIMA) - Auto-Regressive Integrated Moving Average with Explanatory Variables (ARIMAX) (with meteorological covariates) - Generalized Additive Model (GA) - Generalized Linear Mixed Model (GLM) - Poisson regression (seas…	- Temperature and rainfall are significantly associated with dengue in all seasons. - Dew point and relative humidity positively correlated with dengue incidence. - Wind speed generally showed a negative correlation with dengue. - The SARIMA model outperformed the other four time-series models, indicating that incorporating seasonal patterns allowed for more accurate dengue predictions. - Analysi…
Kamau 2023	Field trapping and laboratory analyses	Host-seeking, female Aedes aegypti collected outdoors near homesteads	Wild Aedes aegypti mosquitoes from: - Rabai: Peri-urban, high human density (~600/km²) - Kerio Valley: Rural, low human density (~45/km²), Mosquitoes Trapped: 981 (non-blood-fed scored for parity) Blood-fed Analyzed for Meal Source: 53, 47 identified successfully	Rabai: - Aug–Sep 2019: 25.4°C - Feb 2020: 27.4°C Kerio Valley: - Nov 2019: 19.9°C	Urbanization level varied: Rabai (urban/peri-urban), Kerio Valley (rural), influencing mosquito density and feeding behavior	NA	- Higher vector survival and human feeding in Rabai (Feb 2020) - Inverse correlation between mosquito density and longevity - Human blood index (HBI): Higher in urbanized Rabai (0.69) than rural Kerio Valley (0) - Genetic form Aaa had higher anthropophagy than Aaf - Effective prediction models should integrate mosquito bionomic traits with climatic factors to enhance the accuracy of dengue outbre…
Maduranga 2023	Colombo Dengue Study (CDS)	- Presentation within 96 hours of fever onset - Clinically suspected dengue - Recruited from the National Hospital of Sri Lanka	Patients with suspected dengue, mostly adults, from the Colombo district, Sri Lanka, - 523 patients sampled - 345 genomes sequenced - 328 passed quality control - 228 used for outbreak/phylogeography analysis	Seasonal monsoon rains are inferred as a proxy for increased vector activity.	Analyses included mapping to Colombo city vs. Colombo district, with findings highlighting outbreak origins in high-density urban postcodes.	- Phylogenetic analysis (BEAST, RAxML) - Logistic/linear regressions (adjusted for prior dengue exposure) - Kruskal–Wallis Test (for viral load comparison)	- DENV2 (cosmopolitan genotype) was dominant until mid-2019; DENV3 genotype I drove a large outbreak thereafter. - DENV3 genotype I has previously been rarely seen in Sri Lanka. - No increase in clinical severity with DENV3 outbreak. - Outbreaks likely originated in Colombo city and spread outward. - Human movement is likely more responsible for the geographic spread of dengue than the mosquito r…
Miah 2024	Secondary data from the Directorate General of Health Services (DGHS), Bangladesh and NASA Power Data Viewer	Monthly hospitalized dengue cases (2011–2021)	Nationwide data from Bangladesh and hospitalized dengue cases	NA	NA	- Descriptive statistics - Shapiro–Wilk test - Kendall’s tau-b and Spearman’s rho - Generalized Linear Model (GLM) - Negative Binomial Regression (with and without one-month lag)	- Temperature, humidity, precipitation, and air pressure significantly positively affect dengue incidence in Bangladesh. - One-month lagged values of these variables were more predictive. - For each unit increase: Temperature: incidence rate ratio (IRR) = 1.223, Humidity: IRR = 1.131, Precipitation: IRR = 1.158, Air Pressure: IRR = 5.279 - August is the highest-risk month for dengue infection, fo…
Mondal 2021	Climatic data from the Indian Meteorological Department and the District Statistical Handbook. Epidemiological data collected from the National Vector Borne Disease Control Programme and West Bengal’s public health data.	- Districts within West Bengal with available VBD and climate data between 2000–2018 - Diseases: Malaria, Dengue, Chikungunya, Kala-azar	All 23 districts of West Bengal, focusing on how climate change might impact disease dynamics in each area.	Rising temperatures due to climate change are projected to increase the geographic spread and transmission potential of vector-borne diseases like malaria and dengue. Warmer temperatures accelerate vector breeding cycles and pathogen development, increasing disease incidence in new regions and during longer periods of the year.	Urbanization is linked to the emergence of vector breeding grounds, particularly for mosquitoes. Rapid and unplanned urban growth, poor waste disposal, and water storage practices in urban and peri-urban areas of West Bengal have contributed to increased vulnerability to diseases such as dengue and chikungunya.	NA	- Climate factors like temperature and rainfall significantly impact vector incubation and disease dynamics. - By 2030, all districts in West Bengal will experience climatic conditions favorable for Aedes aegypti and Aedes albopictus, especially during the monsoon season. - Without improvements in medical and public health infrastructure, the risk of disease outbreaks is expected to rise. - The s…
Nguyen 2020	Dengue and mosquito surveillance data were obtained from the Department of Vector Control and Border Quarantine at Nha Trang Pasteur Institute.	- Reported dengue fever cases in central Vietnam during the study period (2005–2016). - Mosquito surveillance data collected in the same time frame and region. - Climatic data relevant to the selected study sites.	- The study focuses on the general population of central Vietnam, specifically in provinces where dengue fever was reported from 2005 to 2016. - It also includes mosquito abundance data (Aedes aegypti and Ae. albopictus).	Fluctuations in temperature were found to significantly affect dengue transmission by influencing mosquito population dynamics and virus incubation. Higher temperatures can accelerate mosquito development and increase virus replication, especially during monsoon seasons.	While not the central focus, the study reflects that densely populated urban areas like Da Nang and Khanh Hoa experienced higher dengue burdens, suggesting that urban settings may create favorable conditions for mosquito breeding and transmission.	NA	- Dengue transmission in central Vietnam shows clear spatial and seasonal clustering, with Da Nang and Khanh Hoa being consistent hotspots. - Climate factors, notably the Indian Ocean Dipole (IOD), multivariate El Niño–Southern Oscillation (ENSO) index, and local temperature and rainfall, strongly influenced dengue patterns. - Mosquito abundance was positively associated with dengue incidence. - …
Nosrat 2020	- Data from 7,653 children (<18 years) with acute febrile illness at 4 health sites in Kenya. - Blood tested for dengue virus via PCR and IgG ELISA. - Vector abundance measured using ovitraps, pupal sampling, Prokopack aspiration, and BG traps	Children <18 years with acute febrile illness who provided consent for blood sampling	Children <18 years presenting with febrile illness at 4 clinics: Chulaimbo, Kisumu, Msambweni, Ukunda, 7,653 children	Monthly land surface temperature anomalies (MODIS Terra satellite data)	Study sites included 2 urban (Kisumu, Ukunda) and 2 rural (Chulaimbo, Msambweni) sites	- Bivariate analyses (Kruskal-Wallis, Wilcoxon tests). - Generalized log-linear mixed models. - Multinomial logistic regression (vector abundance). - Binary logistic regression (dengue infection counts).	- Floods significantly increased Aedes aegypti egg and adult abundance after one month. - Droughts and heat waves were associated with lower vector abundance. - No significant association was found between climate anomalies and dengue incidence. - Suggests vector abundance and dengue risk have a non-linear relationship, influenced by human behavior (e.g., use of bed-nets, breeding site removal). …
Parker 2023	Cohort data (pediatric), immunological responses (Ae. aegypti SGH ELISA), house data (water containers), adult Aedes abundance (gravid traps), surface water (MODIS NFI), and land use/type data (Open Development Cambodia).	- Children aged 2 through 9 years. - Participants recruited for a study on dengue virus (DENV) infection and exposure to Aedes mosquitoes in 2018. - Guardians provided signed informed consent.	- A pediatric cohort of 775 children, ages 2 through 9, residing in Chbar Mon town, Kampong Speu Province, Cambodia, a peri-urban area endemic to dengue, Zika, and chikungunya viruses, - 775 children were initially recruited into the cohort. - Subsets of this cohort were used for different analyses (98 removed for larval model, 487 removed for adult model).	NA	- The study used "modal land type" (urban, rice paddy, cropland) as a variable. It found lower antibody responses to Ae. aegypti SGE in agricultural areas compared to urban settings, suggesting higher exposure in urban environments.	- Primary Model: Bayesian geostatistical model (for individual-level exposure, incorporating spatial correlation). - Data Analysis: ELISA (for antibody quantification), plate normalization, cross-validation. - Software: INLA package in R.	Exposure Hotspots - Small (<500m), stable hotspots of Aedes exposure were identified. Correlates: - Age (negative association, older children lower exposure) and gender (males lower). - Lower exposure in agricultural settings vs. urban; higher exposure near surface water (NFI); more toilets in a home linked to higher exposure. Entomological Indices - Larval and adult Aedes density did not signifi…
Patil 2021	- Climate data: Indian Meteorological Department (IMD) for 10 years (2009–2019) - Health data: National Vector Borne Disease Control Program (NVBDCP) for 10 years (2009–2019)	- Nine specific cities in Maharashtra state, India: Mumbai, Thane, Ratnagiri, Pune, Solapur, Satara, Nashik, Nagpur, and Amravati. - Monthly climate data and monthly dengue disease incidence data for these selected cities, spanning 10 years from 2009 to 2019.	The study considers the climatic variability and dengue incidences within nine cities of Maharashtra state of India (Mumbai, Thane, Ratnagiri, Pune, Solapur, Satara, Nashik, Nagpur, and Amravati).	NA	NA	- Regression models (e.g., Random Forest, SVR, Linear, Elastic Net, Polynomial, Decision Tree) - Time-Series models (e.g., Holt's, AR, MA, ARIMA, SARIMA, Facebook Prophet) - Data preprocessing included imputation, correlation (Pearson), outlier detection, and feature selection - Evaluation used RMSE, MAE, R².	- Humidity (strong positive) and mean maximum temperature (strong negative) are major climate factors correlated with dengue incidence. - Random Forest Regression and Facebook Prophet were the best-performing models for most cities. - Identified Mumbai, Thane, Nashik, and Pune as high-risk regions in August-October. - Findings support an effective early warning system.
Paul 2021	- Observational temperature data from 35 Bangladesh Meteorological Department weather stations (1975–2016). - Climate model data from ISIMIP2b CMIP5 GCMs.	- Geographic regions: All divisions of Bangladesh. - Climate models: Four GCMs under RCP 4.5 and RCP 8.5.	Population of Bangladesh (~165 million people), with divisional-level analysis (8 divisions)	Central variable, used to calculate VC	Discussed as a factor affecting mosquito breeding and dengue incidence	- Use of bias-adjusted GCM simulations (ISIMIP2b). - Vectorial Capacity (VC) formula incorporating temperature-sensitive mosquito transmission dynamics.	- Bangladesh’s VC remains above the epidemic threshold throughout 21st century. - Under RCP 8.5, VC declines post-2060 due to temperature exceeding optimal range (~29.3°C), yet transmission potential increases in winter. - Seasonality of dengue is likely to disappear, increasing the risk of year-round transmission. - Public health efforts must adjust spatially and temporally to the evolving trans…
Pham 2020	- National Institute of Hygiene and Epidemiology (NIHE) - MODIS, GSMaP remote sensing data - General Statistics Office of Vietnam	- Provincial data from 2001 to 2016 - Dengue incidence, climate data, land use, population density	13 provinces in the Mekong Delta, Vietnam	MODIS Land Surface Temperature (LSTd and LSTn) data used	MODIS land cover data (urban, mixed horticulture, agricultural, etc.)	- WADI index for vulnerability mapping - ARIMA (Auto-Regressive Integrated Moving Average) models for prediction - Pearson’s correlation - Time-lagged regression - Log-transformation of dengue incidence	- Vulnerability is higher in urban and horticultural areas - Seasonal peaks in vulnerability during the rainy season (May–October) - High correlation between rainfall and dengue incidence - ARIMA model successfully predicted dengue vulnerability for 2016 - WADI approach performed better in provinces with higher dengue incidence
Prabodanie 2020	Population of Colombo and Batticaloa districts, Sri Lanka	Weekly dengue incidence and weather data from 2009–2017 for Colombo and Batticaloa districts.	Epidemiological Unit of Sri Lanka Ministry of Health; Sri Lanka Department of Meteorology	Measured weekly from weather station data; included in analysis but found insignificant in Colombo	Colombo (urban) vs Batticaloa (rural) used as comparative variable	NA	- Colombo exhibited a 6‑month periodicity in dengue incidence linked to bimodal rainfall. - Batticaloa exhibited a 12‑month periodicity linked to seasonal monsoon rains. - Rainfall and relative humidity significantly predicted dengue incidence, whereas temperature was insignificant. - The most recent dengue incidence data were the strongest predictors of future incidence. - Batticaloa dengue inci…
Pramanik 2020	- Annual state-wise dengue cases datasets from the ‘National Health Profile Reports’ - Monthly cases of dengue from the office of Medical Health Officers, Municipal Corporation of Delhi, and State Programme Officer - State-wise monthly rainfall data from the India Meteorological Department	- Indian states/union territories with available dengue case data over 20 years and available corresponding ONI and rainfall data for the same time period	- Focuses on the state-level population data of India over a 20-year period - The study treats each Indian state or union territory as a unit of analysis to evaluate regional variations in dengue outbreaks in relation to El Niño events and rainfall patterns.	NA	Urbanization is not discussed or measured as a variable. The study focuses on climatic and environmental predictors (like ONI and rainfall), not socio-demographic factors.	Correlation analysis to examine relationships between: - Oceanic Niño Index (ONI) - Rainfall index - Dengue case index (relative deviation from mean) Spatial correlation mapping to visualize the association across Indian states.	- Dengue outbreaks are strongly correlated with El Niño Southern Oscillation (ENSO) events and seasonal rainfall (monsoon and post-monsoon) in several Indian states, including Arunachal Pradesh, Chhattisgarh, Haryana, Uttarakhand, Delhi, Andaman & Nicobar Islands, and Daman & Diu. - States like Assam, Himachal Pradesh, Andhra Pradesh, and Mizoram showed negative correlations between summer El Niñ…
Rahman 2021	- Questionnaire survey (n = 1,590) among diverse social groups - In‑depth discussions with subject‑matter experts - Extensive literature review of existing studies and reports	NA	Participants included in the questionnaire survey were healthcare professionals, academicians. students, government and NGO officials, and businesspersons	NA	NA	- Scenario assessment based on expert input and literature review. - Descriptive analysis to evaluate the relationships between climate change vulnerability, disease dynamics (especially dengue), and the COVID-19 pandemic context. - No advanced statistical modeling or inferential methods	- Bangladesh faces compounding risks from dengue outbreaks, the COVID-19 pandemic, and climate change. - The convergence of these health and environmental crises overwhelms existing public health systems, especially in urban areas. - Urbanization, unplanned settlements, poor drainage, and climate-induced disasters increase disease vulnerability. - There is a lack of integrated risk assessment and…
Riad 2021	Climate data from CLIMATE-DATA.ORG; Population data from citypopulation.de.	N/A	The entire Bangladesh population divided into 544 upazila-level locations, Simulated population	Weekly average temperature	Classified by population density (<1,000/km² rural, 1,000–3,000/km² semi-urban, >3,000/km² urban)	NA	- Dengue transmission risk is highest between June and September, peaking in August or September. - Major outbreaks occur when dengue starts in densely populated Dhaka with extensive human movement. - Minor outbreaks are more localized when human movement is restricted. - Introduction or reemergence of new DENV serotypes (especially DENV3) correlates with larger outbreaks (e.g., 2019 epidemic).
Roy 2024	- Dengue case data – Directorate General of Health Services (DGHS), Bangladesh - Meteorological data – NASA POWER project	Daily dengue case data from hospitals within Dhaka city. Meteorological data (temperature, humidity, rainfall, wind speed) for the same dates as dengue incidents.	Urban population of Dhaka city, focusing on dengue hotspot zones (Badda, Jatrabari, Kadamtali, Mirpur, Mohammadpur, Sobujbagh, Shyampur, Tejgaon, Dhanmondi, Uttara), Not individuals but 350 daily observations (122 days in 2022, 228 days in 2023).	NA	Population density and proportion of residential/mixed-use areas	NA	- Dengue cases are higher in densely populated residential/mixed-use areas. - Significant positive correlation between dengue incidence and relative humidity, specific humidity, and precipitation. - Temperature shows weak positive correlation; wind speed moderate positive correlation. - Built environments with semi-pucca and katcha structures and high residential land use are more prone to dengue…
Sanyal 2021	Domestic container (tank) and peri domestic containers (plastic container, plastic bucket, plastic tub and food container of cow)	Larvae collected from domestic and peri-domestic containers in dengue outbreak areas	Aedes aegypti and Aedes albopictus larvae from five dengue-endemic districts of West Bengal (Howrah, Hooghly, Kolkata, North 24 Parganas, South 24 Parganas), The number of larvae collected is tabulated (hundreds per month) – not human participants, but mosquito larvae counts	Monthly average (19.5°C – 30.6°C)	Data collected from urban and peri-urban sites (residential areas)	Karl Pearson’s coefficient of correlation (r-value) between mosquito abundance and temperature, humidity, rainfall.	- Mosquito abundance is highest in monsoon (July–September). - Humidity shows the highest positive correlation with mosquito abundance (r ≈ 0.85). - Rainfall and temperature also correlate positively with mosquito abundance. - Dengue risk is higher during high humidity and rainfall seasons.
Sargent 2022	- Temperature data: Berkeley Earth Surface Temperatures dataset (2001–2020) - Climate projections: CMIP6 ScenarioMIP (SSP1-2.6 and SSP5-8.5 scenarios) - NDVI data: NASA Earth Observations (MODIS)	Global grid cells meeting thermal and moisture conditions suitable for mosquito-borne disease transmission.	Global population potentially exposed to mosquito-borne diseases.	Monthly mean temperatures from climate projections.	NA	- Mechanistic modelling of disease transmission based on thermal limits. - Two-tailed Student’s t-test for statistical significance of differences between scenarios.	- Dengue fever and Zika virus are projected to increase in both temporal and spatial transmission suitability under climate change, especially under SSP5-8.5. - Many temperate regions will become newly suitable for dengue and Zika transmission for 1–3 months per year by 2050.
Sarma 2022	District Malaria Office, Bhopal – confirmed dengue cases geotagged and analyzed	All laboratory-confirmed dengue cases (MAC ELISA positive)	Residents of Bhopal city (population ~1.9 million), 5,333 dengue cases (2012–2019).	Mean temperature, rainfall, relative humidity, absolute humidity	NDVI (vegetation index), built-up area density, land use/land cover changes	NA	- Dengue risk increases with: 1)Mean temperature (30–35 °C) with 5–15 week lag; 2) Absolute humidity > 60 g/m³ with 5–15 week lag (highest relative risk (RR) ~2.0); 3) High rainfall (> 100 mm) with shorter lag (~5 weeks). - Built-up area increased 9.1% (2014–2020), strongly linked to higher dengue incidence. - Southern Bhopal identified as major dengue hotspot.
Shankar 2024	Daily dengue case data from the Integrated Disease Surveillance Programme (IDSP) and meteorological data from India Meteorological Department.	Confirmed dengue cases by ELISA or NS-1 antigen test across all 38 districts.	Residents of Bihar, India, 19,953 confirmed dengue cases (2019–2022)	Temperature (Max, Min, Dew Point)	Urbanization was discussed as a factor but not directly measured in the dataset	- Pearson correlation coefficient - Spearman’s rank correlation coefficient - Generalized Additive Model (GAM) for time-series association - K-means clustering to find thresholds of meteorological parameters.	- Dengue outbreaks correlated with minimum air temperature, dew point temperature, mean Mean Sea Level Pressure (MSLP), and relative humidity. - 2022 had the highest outbreak (11,599 cases), especially between August–November. - Weather conditions during post-monsoon periods created favorable conditions for Aedes aegypti and Aedes albopictus mosquitoes.
Shil 2020	Public Health Department, Government of Maharashtra	All confirmed dengue cases reported in rural Pune from 2000–2016	Rural regions of Pune district, India, The dataset includes all confirmed monthly cases over 17 years (exact total number not specified, but time-series data was used)	Mean, minimum, and maximum monthly temperature	The study focused on rural areas (low urbanization)	- Time-series analysis using the seasonal autoregressive integrated moving average (SARIMA) models. - Cross-correlation functions (ccf) to identify lag effects. - Model selection based on Akaike Information Criterion (AIC). - Validation with Mean Absolute Percentage Error (MAPE) and t-test/Wilcoxon test for forecast comparison.	- Rainfall and temperature significantly influenced dengue incidence with lag effects: Rainfall (2 months lag)/Maximum temperature (6 months lag)/Mean temperature (4 months lag)/Minimum temperature (2 months lag) - Dengue incidence peaked during the Southwest monsoon season (52% of cases). - The seasonal autoregressive integrated moving average (SARIMA) model provided accurate forecasts (MAPE = 1…
Soukavong 2024	- Data were obtained from the National Center for Laboratory and Epidemiology (NCLE), Ministry of Health, Lao PDR. - Dengue has been a nationally reportable disease since 1998. Monthly aggregated district-level case counts were used.	All reported dengue cases in the Lao PDR from January 2015 to December 2020.	Lao PDR: Area ~236,800 km²; population ~7.23 million in 2020, with 68% living in rural areas. The study analyzed 148 districts across 18 provinces, 72,471 dengue cases reported over 6 years	Mean temperature (TEMP)	NA	- Zero-inflated Poisson regression within a Bayesian framework. - Variables tested with different lag periods (1–6 months). - Model selection based on DIC (deviance information criterion). - Spatial clustering analyzed using Moran’s I, LISA, and Getis-Ord Gi*. - Time series decomposed into seasonal, trend, and residual components.	- Normalized difference vegetation index (NDVI): 9.1% decrease in incidence per 0.1 unit increase (1-month lag). - Precipitation: 5.7% decrease in incidence per 1 cm increase (6-month lag). - Temperature: 43% increase in incidence per 1 °C increase (3-month lag). - High-risk clusters were mostly in southern Lao PDR, especially Attapeu, Sekong, Champasack, and Salavan provinces. - Probability of h…
Subarna 2024	Epidemiological data from the Ministry of Health and Family Welfare, Bangladesh, Jan 2022 – Dec 2023.	Confirmed dengue cases diagnosed through RT-PCR or NS1 rapid tests, including hospitalizations and fatalities.	All confirmed dengue patients from 8 divisions (Dhaka, Barisal, Chittagong, Rajshahi, Rangpur, Khulna, Mymensingh, Sylhet), 2023: 321,179 cases, 1,705 deaths 2022: 62,382 cases, 281 deaths.	Rainfall, humidity, and temperature variations influenced outbreak trends.	Higher density correlated with higher dengue prevalence.	- Monthly and divisional aggregation of cases and deaths. - Correlation analyses (population density vs. prevalence). - Visualization tools: Percentile box plots, circle charts, and statistical mapping using QGIS 10.7 and OriginPro 2024.	- Dengue cases surged dramatically in 2023, with Dhaka and Chittagong as epicenters. - A shift in the peak dengue season from August to September was observed. - Population density and poor healthcare infrastructure were strongly correlated with higher incidence and mortality. - Hospital bed shortages were critical, especially in densely populated divisions.
Sugeno 2023	- Weekly dengue incidence data collected from 1,281 health care facilities (HCFs) across 18 jurisdictions (17 provinces + Vientiane Capital) in Lao PDR. - Meteorological data: Daily temperature and rainfall data obtained from provincial weather stations. - Altitude data: Based on HCF locations, dichotomized into high vs. low altitude. - Population data: From Lao Statistics Bureau (2015–2019).	All reported dengue cases from health care facilities between 2015–2019.	All reported dengue cases from health care facilities between 2015–2019, 55,561 dengue cases reported (2015–2019).	Weekly average temperature	NA	NA	- Higher weekly mean temperatures increased dengue risk with a lagged effect (5–17 weeks). - Moderate rainfall (~82 mm) increased dengue risk, but extremely heavy rainfall (>200 mm) reduced risk (likely due to washing away mosquito breeding sites). - No evidence that altitude modified the temperature/rainfall–dengue association. - Significant regional heterogeneity remained unexplained by weather…
Surendran 2022	Government of Sri Lanka Epidemiology Unit (dengue cases) and Meteorology Department (rainfall data)	All reported dengue cases in Sri Lanka (diagnosed based on national guidelines)	Entire population of Sri Lanka (25 administrative districts)	Rainfall data was included as a climate factor; temperature not directly analyzed.	The study included data from all districts; ovitrap collections were specifically from an urban area in Jaffna city.	- SARIMA model to predict expected dengue cases. - Wilcoxon signed-rank test for differences between predicted and actual cases. - Chi-square test for differences in proportions of ovitraps with larvae. - Mann–Whitney U test for comparing numbers of larvae collected.	- Reported dengue cases were 49% lower than predicted nationwide between May 2021 and July 2022. - Aedes larval collections remained lower than pre-pandemic levels but increased after restrictions were lifted. - As movement restrictions were removed in late 2021, dengue incidence returned to expected levels by mid-2022. - Reduced human movement (especially due to school closures) likely led to de…
Suresh 2023	- Satellite data: Landsat 4, 5, 8 (LULC maps) - Climate data: MODIS (land surface temperature), APHRODITE (rainfall) - Disease data: Indian Council of Medical Research (ICMR), Integrated Disease Surveillance Programme (IDSP), National Vector Borne Disease Control Programme (NVBDCP), National Health System Resource Centre.	Disease and environmental data from Coimbatore district between 1985–2015.	Coimbatore district (area 246 km²) – urban and peri-urban region, second-largest by population in Tamil Nadu, with rapid urbanisation and industrial growth.	Annual average increased by ~1.8°C.	Built-up area increased 67%; agricultural land decreased 51%.	- Correlation analysis between population growth, urbanisation, and disease incidence. - Regression statistics on temperature and rainfall (p < 0.05). - Maximum Likelihood Classification (MLC) for LULC mapping.	In the Coimbatore district of Tamil Nadu, India: - Built-up area increased 67%, agricultural land decreased 51%. - Average temperature rose by 1.8°C, with minor rainfall increase. - Dengue and diarrhoeal disease incidence rose significantly, correlating with urbanisation and climate changes. - Vector breeding sites concentrated in poor urban areas with stagnant water.
Telle 2021	Socioeconomic Status of each colony: The municipality of Delhi; Epidemiological and Entomological Data: Delhi surveillance system, serological and entomological surveys issued for this study, family-based questionnaire on Knowledge, Attitudes and Practices (KAP) for this study, LAND-SAT 8 TIRS (band 10)	Sero-epidemiological survey: individuals from the 18 pre-selected colonies using SD Duo Bioline rapid diagnostic tests (RDT) to detect IgG, IgM and NS1; Family-based questionnaire: individuals from 5 colonies: Deprived HD (3 chosen randomly among the 6 colonies studied for sero-prevalence) and Deprived categories (2 chosen randomly among the 3 colonies studied for sero-prevalence)	Population of Delhi City, India, Sero-epidemiological survey: 2,107; Family-based questionnaire: 338	Land surface temperature was computed using the correction equations given by Walawender et al. 2014 using at-satellite brightness temperature retrieved from LAND-SAT 8 TIRS	Included in statistical analysis and mapping through socioeconomic status variable	Logistic regression, generalized linear models (GLM), generalized linear mixed models (GLMM), univariate and multivariate analysis, model simplification, Wald statistics, and overdispersion correction	Access to tap water as an important risk factor for dengue infection. Paradoxical pattern of high DENV sero-positivity in socio-economically advantaged areas despite low exposure to mosquitoes.
Tsheten 2020	- Dengue cases: National Early Warning, Alert, Response and Surveillance (NEWARS) database housed in the RCDC - Environmental and climate variables: U.S. Geological Survey’s (USGS) Earth Resources Observation and Science (EROS) Moderate Resolution Imaging Spectroradiometer (eMODIS)	All confirmed dengue cases reported to the national surveillance system (NEWARS) using rapid diagnostic tests and clinical-epidemiological criteria	People residing in 82 sub-districts across 7 districts of Bhutan where dengue transmission was documented, 708 dengue cases	Maximum temperature without lag	Implied through NDVI (vegetation index; lower NDVI indicates more urbanized areas)	- Zero-inflated Poisson regression in a Bayesian framework. - Spatiotemporal random effects with conditional autoregressive priors. - Time series decomposition (trend, seasonality, residuals). - Model fitting using Markov Chain Monte Carlo (MCMC) with Gibbs sampling.	- Dengue incidence was higher in individuals >14 years compared to ≤14 years. - 1°C increase in maximum temperature increased dengue cases by 63%. - Higher NDVI (more vegetation) decreased dengue cases by 48%. - Cases showed strong seasonality, peaking during July–September (monsoon). - Spatial clustering was significant, with high-risk sub-districts mainly in southern Bhutan bordering India. - N…
Tsheten 2021	The National Early Warning, Alert, Response and Surveillance (NEWARS) (Bhutan), 2017 Population and Housing Census of Bhutan	NA	Population of Bhutan	Quantitatively modeled and discussed using average daily temperature as adapted from Codeco et al.'s model.	Discussed contextually, not quantitatively modeled.	Descriptive statistics, generalized linear models (GLM) for growth rate estimation, time-series modeling of Rt using the Wallinga–Teunis method with temperature-dependent adjustments (Codeco et al.), loess smoothing, and sensitivity analyses on underreporting and temperature.	Explosive growth in dengue cases from epi-week 25 to 28. An unprecedented geographical expansion of dengue observed. The outbreak season coincided with school holidays. The majority of the cases were people aged 20–49 years. Possible local transmission in subdistricts. Late initiation of public health response. Effective reproduction number of approximately <3 for most of the epidemic prior to th…
Tuan 2024	Dengue case data from Center for Disease Control of Ba Ria Vung Tau Province, Vietnam - Meteorological data from NASA/POWER CERES/MERRA2 datasets.	All laboratory-confirmed dengue cases (ELISA/NS1 antigen or RT-PCR confirmed) between 2003–2022.	Population of Ba Ria Vung Tau (~1.1 million, coastal province in Southern Vietnam), 1044 weekly observations (data points) of dengue cases (aggregated count data).	Various lagged temperatures	NA	NA	- NBR model had the best performance with lowest Mean Absolute Error (MAE) for forecasting dengue outbreaks. - Including lagged climate variables significantly improved prediction. - SARIMAX and LSTM showed issues with overfitting and poor short-term dengue outbreak prediction. - XGBoost performed moderately but was sensitive to overfitting.
Udayanga 2020	MOH offices, Department of Meteorology, Department of Survey, Department of Census and Statistics.	All MOH areas in the Colombo and Kandy districts	Residents in 38 Medical Officer of Health (MOH) areas in Colombo and Kandy districts, Covered 2.3 million residents in Colombo and 1.37 million residents in Kandy	Temperature, rainfall, relative humidity, reported dengue cases, breteau Index (BI) and premises Index (PI)	Percentage area covered by built environment, population density, waste disposal practices (municipal collection, composting, burning)	- Principal Component Analysis (PCA) for selecting variables and assigning weights. - Composite index approach as recommended by the Intergovernmental Panel on Climate Change (IPCC). - Normalization procedures and sub-index calculation (Exposure, Sensitivity, Adaptive Capacity). - Final Vulnerability Index (VI) calculated as: VI = (Exposure Index + Sensitivity Index – Adaptive Capacity Index) / 3	- 23 parameters were selected from 42 candidates (6 for exposure, 11 for sensitivity, 6 for adaptive capacity). - Highest vulnerability: Colombo Municipal Council (0.45, moderate). - Lowest vulnerability: Galaha MOH area in Kandy (0.15, very low). - Overall, Colombo had higher vulnerability of dengue compared to Kandy due to high urbanization, poor waste management, higher temperature, and vector…
Vaman 2024	Adult patients (≥18 years) attending the selected health facilities with acute febrile illness (<5 days) and testing positive for dengue NS1 ELISA.	Adults with fever (<5 days), positive for dengue NS1 ELISA, and confirmed with RT-PCR for dengue virus.	Residents of Kasaragod district, Kerala, India, 136 RT-PCR confirmed dengue patients.	Obtained from the Indian Meteorological Department and Weatherspark.	NA	- Frequency and proportions for clinical features and lab findings. - Median (IQR) for quantitative variables. - Chi-square test for categorical variables. - Kruskal–Wallis test for quantitative variables.	- All four dengue serotypes were present; DENV2 (41.2%) was dominant, followed by mixed infections (25%) and DENV1 (22.8%). - Gastrointestinal symptoms and musculoskeletal symptoms were more common in DENV1 infections compared to DENV2 and mixed infections. - Higher dengue incidence was associated with pre-monsoon intermittent rainfall, peak temperatures, and high larval indices.
Vasquez 2023	- Historical temperature records from NCEI–NOAA databases. - Projected climate data from the Queensland Future Climate Dashboard (Australia) and Climate Change Knowledge Portal (Vietnam). - Empirical biological data on wMel thermal sensitivity from laboratory experiments.	NA	- Target vector: Aedes aegypti mosquitoes. - Field trial reference locations: Cairns (Queensland, Australia) and Nha Trang City (Vietnam).	Historical and projected future daily temperatures, heatwave frequency, severity, and duration.	NA	- Ordinary Differential Equation (ODE) model for mosquito population dynamics. - Sensitivity analyses for thermal thresholds (31.5 °C, 33.0 °C, 35.0 °C). - Replacement Efficacy Score (RES) metric to quantify success of wMel spread.	- wMel-based replacement is generally robust to near-term climate change (2030s). - Longer, hotter heatwaves in the 2050s may reduce wMel persistence, especially under lower thermal tolerance assumptions. - Cairns, Australia remains suitable, but Nha Trang, Vietnam shows potential for failure under extreme heatwave scenarios. -The Vietnam simulations for the 2030 and 2050 climate regimes reveal a…
Wagner 2020	- National-level dengue case data from Sri Lanka for the years 2010–2017, collected at district level. - Climate data (temperature and precipitation) from spatially resolved climatological datasets.	Districts with complete dengue case data and climate records (2010–2016).	National-level dengue case data from Sri Lanka (2010–2017), including district-level reports, Not individual-based; uses aggregated district-level dengue case counts.	Average temperature modeled with a Brière functional form.	Considered indirectly via district-level population density and socio-environmental factors.	- Panel regression models incorporating lagged climate variables (temperature and precipitation). - TSIR (time-series SIR) models for simulating dengue dynamics under different scenarios.	- The 2017 epidemic showed a 2.3–10.7 fold increase in dengue incidence across districts compared to 2010–2016. - Future projections (2040–2099) suggest a consistent increase in transmission rates (β) due to rising temperatures. - In Colombo, combined effects of climate change and serotype invasion could result in 2.44–2.84 times higher case numbers than climate or serotype invasion alone.
Wang 2024a	Official government websites for dengue data; meteorological data from the National Centers for Environmental Information (NCEI) and climate projections from WorldClim 2.0.	Locations with publicly available city/province-level weekly dengue case data	30 locations in Singapore, Sri Lanka, Malaysia, and Thailand, Not applicable (ecological data – 1,231,874 cases reported in total)	Weekly mean temperature	NA	NA	- Climate change will lead to heterogeneous changes in dengue transmissibility. - Singapore and Malaysia projected to have decreased transmissibility and shorter epidemic duration under high-emission scenarios. - Certain locations in Sri Lanka and Thailand projected to have increased transmissibility and longer dengue fever epidemic duration.
Wang 2024b	Weekly dengue fever surveillance data from official disease reports and meteorological station data (temperature, rainfall, humidity, windspeed).	Locations with available weekly dengue and weather data for the study period.	Residents of 48 locations in Singapore (1), Sri Lanka (15), Malaysia (9), Thailand (23), The dataset covered 1,359,993 dengue fever cases.	Temperature (weekly mean, °C)	NA	- Distributed Lag Non-linear Model (DLNM) - Generalized Linear Model with quasi-Poisson family - Meta-analysis (multivariate meta-regression)	- Warm-wet events increased dengue risk significantly (Relative Risk up to 1.39). - Cold-dry conditions reduced dengue risk (RR as low as 0.70). - The effect of temperature on dengue risk was more pronounced at higher humidity. - Rainfall impact increased with higher temperatures.
Xu 2020	Philippine Department of Health (dengue cases), Philippine Statistics Authority (population), and PAGASA (climate data).	Provinces with complete monthly data on dengue cases and climate variables (temperature, relative humidity, rainfall).	Residents of the Philippines across 17 regions and 81 provinces; analysis focused on 19 provinces with complete climate and dengue data, Population-level data, not individuals (incidence rates calculated per 100,000 population).	Mean monthly temperature	NA	NA	- Dengue incidence increased in the Philippines, especially in southern regions (2013–2017). - The relationship between climate variables and dengue was non-linear and heterogeneous across provinces. - Relative humidity (lagged 2 months) was the only factor consistently associated with the second seasonal peak of dengue (Odds Ratio 1.144; 95% CI: 1.023–1.279; threshold ~77%).
Zafar 2021	Dengue case data were obtained from provincial health departments; population and socioeconomic data from national statistical offices	All reported dengue cases (DF, DHF, DSS) at district (Laos) and subdistrict (Thailand) levels	Populations in Savannakhet and Champasak provinces (Laos) and Mukdahan and Ubon Ratchathani provinces (Thailand), - Laos: 48,852 cases (annual avg. 2874). - Thailand: 39,444 cases (annual avg. 2320).	Yes	NA	- Index construction: Shannon’s Entropy, Best-Worst Method, Water-Associated Disease Index. - Validation: Pearson correlation coefficients between DVI values and dengue incidence.	- The total vulnerability score DVIWADI was the best-performing index with significant correlations (r > 0.5, p < 0.05) with dengue incidence in both countries. - Vulnerability was highest in urban centers and areas with plantations/deforestation. - Vulnerability decreased in 67% of districts in Laos and 87% of subdistricts in Thailand between 2003–2019, partly due to improved hygiene, poverty re…
Zaw 2023	The Vector Borne Disease Control Programme, Ministry of Health, Myanmar	Reported DHF cases (Grades I–IV) following WHO 1997 diagnostic criteria	Patients with dengue haemorrhagic fever (DHF) admitted to hospitals, 127,912 reported dengue cases (2012–2017)	Temperature (minimum, mean, maximum)	NA	- Spearman correlation (dengue incidence vs climate variables) - Distributed Lag Non-linear Models (DLNM) - ARIMA models for short-term (1-month ahead) forecasting - Time-series decomposition for trend/seasonality analysis.	- Dengue incidence had strong seasonality with biennial peaks. - Peaks correlated with rainfall and temperature with 1–3 month lags. - Auto Regressive Integrated Moving Average (ARIMA) models predicted incidence 1 month ahead with reasonable accuracy. - Climate data marginally improved forecasts but required more effort to collect.
Zhang 2020	- Date of admission - Home address - Locations visited in the 10 days prior to hospital admission - Travel itineraries between locations - Dengue diagnosis confirmed by NS1 antigen or IgM antibody test.	All patients admitted to the HDU for dengue during the study period	Dengue patients admitted to the High Dependency Unit (HDU) at Negombo Hospital during the outbreak. Total number of participants is NA, but weekly dengue patient numbers were recorded for the modeling	Daily mean (Tavg), max (Tmax), min (Tmin), diurnal range (DTR)	Land-use categories (Built-up areas, standing water, coastal areas, etc.)	- Mixed-effects regression model with backward elimination. - Sensitivity analysis using Jackknife and Monte Carlo simulations. - Variables normalized; significance tested at 95% confidence level.	- Human mobility (patient travel patterns) was the strongest predictor of new dengue cases. - Minimum daily temperature (10-day lag) was the most influential climate factor. - Urban areas and standing water had significant positive associations with dengue risk. - Travel patterns 1 week prior were predictive; patterns 2 weeks prior were much less significant.
