# Supplementary material for: Battling dengue in a warming world: How climate and urbanization shape transmission in low- and middle-income countries (a rapid review)
Source: PLoS Negl Trop Dis. 2026 Jul 20;20(7):e0013758. doi: 10.1371/journal.pntd.0013758 (PMC13405114; doi:10.1371/journal.pntd.0013758)
Supplement: S4 Table — (XLSX) [file pntd.0013758.s004.xlsx]

## Sheet: Sheet1
First author	Year	Model Type (e.g., compartmental, agent-based, machine-learning, ecological niche, etc.)	Purpose of Model (e.g., forecast, burden estimation, intervention testing)	Climate Data Inputs (e.g., specific training data source)	Dengue Data Inputs (e.g., WHO reports, DHS, surveillance data)	Model Geographic & Temporal Scope (regions/countries, time horizon, grid size if available)	Model Assumptions (e.g., vector behavior, intervention coverage, population stability)	Sensitivity/Uncertainty Analysis (e.g., RCP comparisons, PSA, scenario analysis)	Model Validation or Calibration (e.g., historical fit, external validation, none)	Transparency (e.g., code available, methods only, not reported)	Policy Relevance / Recommendations (e.g., vector control, surveillance, early warning)	Additional Comments
Al Mobin	2024	The study uses a periodic, nonautonomous SIS vector–host compartmental model.	The purpose of the model is to analyze dengue transmission in Bangladesh by estimating the basic reproduction number (R₀) through an improved linear operator method. It is also designed to evaluate outbreak potential, test whether dengue will persist long-term, and identify the most influential parameters for controlling the disease.	Instead of using raw temperature or rainfall data, the model captures seasonality by representing transmission rates as square-wave periodic functions, distinguishing between on-season and off-season infection dynamics.	Dengue case data were taken from the Directorate General of Health Services (DGHS) and the Institute of Epidemiology, Disease Control and Research (IEDCR). National surveillance records of monthly cases from 2010 to 2022 provided the empirical basis for model calibration, supported by World Bank population data and published population density maps.	The geographic scope is Bangladesh, with detailed analysis of regional variation across urban centers like Dhaka and Chattogram. The temporal scope includes seasonal cycles of 12 months, with peak season lasting about five months.	The model assumes constant host and vector populations, with each divided into susceptible and infected compartments. It assumes infection only occurs between host and vector, with no immunity (an SIS framework).	Sensitivity analysis was performed using partial rank correlation coefficients. Results showed that vector mortality or birth rate (αᵥ), host mortality or birth rate (αₕ), and host recovery rate (ζ) are the parameters that most strongly influence disease dynamics.	The model was calibrated by fitting simulated results to observed dengue case data through least squares error minimization. Techniques such as Latin hypercube sampling and MATLAB GlobalSearch optimization were used.	The paper provides detailed methodological descriptions, equations, and parameter tables, ensuring reproducibility in principle.	The study highlights vector control as the most effective policy lever, given the strong influence of mosquito mortality rates. It also stresses the importance of improving recovery rates through clinical care and maintaining surveillance to anticipate sporadic but severe outbreaks. Recommendations include emphasizing early warning systems and preparedness planning.
Bal	2020	The study applies a statistical regression framework, specifically Poisson and zero-inflated Poisson (ZIP) regression models, to model dengue case counts. The ZIP approach was chosen because many months in the dataset recorded no dengue cases, making it more appropriate than a standard Poisson model.	The purpose of the model is to predict dengue occurrences in Kolkata and to understand how climate factors influence outbreak dynamics.	The climate data come from the Indian Meteorological Department (IMD), specifically the Alipore station, providing daily maximum and minimum temperature, rainfall, and relative humidity from 2005–2016.	Monthly dengue case data were obtained from the Directorate of Health Services, Government of West Bengal and supported by records from the National Vector Borne Disease Control Programme.	The model focuses specifically on Kolkata, India, though it discusses spillover into surrounding districts. It uses historical data from 2005–2016 for calibration and validation, and projects future dengue cases from 2020–2100 under two greenhouse gas scenarios.	The model assumes that climate is the dominant driver of dengue incidence in Kolkata, focusing on temperature, rainfall, and humidity with lag effects. It treats dengue as highly seasonal, with outbreaks concentrated in post-monsoon months, and it does not explicitly incorporate non-climatic drivers such as immunity or vector-control interventions.	Uncertainty was addressed through lagged correlation and autoregressive testing to capture how past climate and case data influenced outbreaks. The authors compared multiple model formulations and found ZIP regression with selected lag variables provided the best fit.	The ZIP regression model was trained on dengue and climate data from 2005–2014, then validated internally against 2015–2016 data. The predicted cases closely tracked observed seasonal peaks, with a correlation coefficient of 0.77, demonstrating a reasonably strong fit between observed and modeled data.	The paper provides detailed statistical methods, lag analyses, parameter tables, and regression outputs, which make the approach reproducible. However, it does not publish its underlying datasets or computer code, meaning transparency is limited to methodological reporting rather than open-source accessibility	The results suggest that dengue cases in Kolkata will rise under high-emission climate scenarios, especially in post-monsoon and even winter months. The authors recommend enhanced mosquito control, improved water storage practices, and adoption of early warning systems. They also highlight the potential for technology (e.g., apps) and community involvement in monitoring and preventing dengue.	The study demonstrates the usefulness of climate-driven predictive models for dengue and highlights the impact of future warming on extending the seasonal window for transmission.
Bonnin	2022	This study uses a process-based compartmental model built on ordinary differential equations. The model divides the mosquito life cycle into ten compartments (egg, larva, pupa, and multiple adult stages) and simulates population dynamics of Aedes aegypti and Aedes albopictus in response to climate inputs.	The model’s purpose is to forecast changes in mosquito densities under climate change. By simulating how temperature and precipitation affect vector populations, the authors estimate how dengue transmission risk may evolve across Southeast Asia through the 21st century.	Climate inputs were drawn from the WorldClim database for baseline (1970–2000) and projections from nine CMIP6 global climate models.	The model does not use direct dengue case data. Instead, it employs species occurrence data from Kraemer et al. to build species distribution models. These were combined with land cover and topography maps to weight and refine mosquito density maps.	The geographic focus is Southeast Asia (Myanmar, Laos, Thailand, Cambodia, Vietnam). The model runs on a 10 arc-minute grid (~16–18 km resolution). Projections extend from the historical baseline to four future periods: 2021–2040, 2041–2060, 2061–2080, and 2081–2100.	There were several key assumptions included: species respond only to temperature and precipitation; mosquito life cycles follow experimentally derived rates for survival and development; populations are simulated independently per grid cell; and Aedes aegypti and Aedes albopictus are modeled separately without competition.	The study tested model sensitivity by simulating densities under thousands of constant temperature–precipitation combinations. Results showed species-specific thermal optima (33°C for Ae. aegypti and 29°C for Ae. albopictus).	Seasonal patterns were validated against entomological field surveys from Phnom Penh (Cambodia) and Vientiane (Laos). The model captured observed seasonal peaks and troughs in both species, suggesting reasonable performance for temporal dynamics, though spatial validation was limited by lack of consistent density datasets	The paper provides detailed equations, parameters, and functions. Importantly, model outputs are made publicly available online (via DOI), allowing external use of results.	Findings suggest that rising temperatures will increase Ae. aegypti densities across Southeast Asia, even under strong climate mitigation, heightening dengue risk. For Ae. albopictus, densities are projected to decrease in lowlands but increase in highlands. The authors highlight the need for strengthened vector control, early warning systems, and continued greenhouse gas mitigation to limit publ…
Colon-Gonzalez	2021	This paper uses a multi-model, multi-scenario intercomparison approach. It combines mechanistic and statistical disease models, including three malaria models and three dengue models (two mechanistic mosquito–climate models and one statistical generalized additive model).	The purpose is to project how climate change and population growth will affect malaria and dengue transmission risk globally. Specifically, the study quantifies changes in the length of transmission season and population at risk under different climate and socioeconomic scenarios, stratified by altitude and urbanization.	Climate inputs were bias-corrected daily temperature, precipitation, and relative humidity data from the ISI-MIP database on a 0.5° × 0.5° global grid. These were derived from four general circulation models across four representative concentration pathways.	The dengue models used climate and population density inputs rather than raw surveillance case counts. The statistical dengue model incorporated historical incidence datasets to parameterize temperature, rainfall, and humidity effects, while mechanistic models simulated mosquito population dynamics for Aedes aegypti and Ae. albopictus.	The study is global in scope, running on a 0.5° × 0.5° grid. It evaluates both historical periods (1951–2005) and future projections (2006–2099). Results are presented across WHO regions and stratified by altitude bands (<500 m, 500–1000 m, 1000–1500 m, >1500 m) and by population density categories.	Assumptions include that climate is a primary driver of transmission suitability, with nonlinear thermal and precipitation thresholds affecting vector and pathogen biology. The dengue models assume fixed ecological traits of Ae. aegypti and Ae. albopictus (e.g., thermal optima, diapause ability), while malaria models assume dynamics of Plasmodium falciparum and Anopheles gambiae.	Uncertainty was addressed through the multi-model ensemble design, spanning multiple disease models, climate models, RCPs, and SSPs. Results were stratified by altitude and urbanization to highlight sensitivity to geography and demographics. The study also compared scenarios with different emission pathways, showing higher risks under high-emission futures.	Each component model had been previously validated in earlier publications. For example, the dengue statistical model was earlier applied in Latin America, and VECTRI has been validated against entomological and epidemiological data. In this study, historical simulations were compared against observed climatic ranges to confirm model plausibility, but no new external validation was performed.	The study provides detailed descriptions of model structures, parameters, and climate/population inputs. Importantly, all model outputs are made publicly available via the Centre for Open Science. However, not all source codes are openly shared; transparency is thus “methods plus outputs,” but not full code release.	The results suggest that both malaria and dengue transmission seasons will lengthen, expanding into higher altitudes and temperate regions, with up to 4.7 billion additional people at risk by 2070. The authors emphasize the importance of emission reduction policies, strengthened surveillance, and preparedness in regions new to transmission, where populations may be immunologically naive and healt…
Dalpadado	2024	The study employs statistical regression models to forecast dengue incidence. The models use entomological indices, meteorological variables, and population density as predictors, with separate models developed for urban, suburban, and rural environmental settings.	The purpose is to forecast dengue outbreaks and establish localized threshold values for vector indices. This enables the development of area-specific early warning systems and guides resource-efficient vector control interventions in the Gampaha District of Sri Lanka.	Climate data were obtained from the Department of Meteorology in Colombo, specifically from the Katunayake monitoring station. Variables included monthly average rainfall, number of rainy days, average temperature, and average relative humidity from 2014 to 2019.	Dengue case incidence data (cases per 100,000 population) were collected from the Regional Director of Health Services office in Gampaha for 2014–2019. In addition, larval indices such as the Breteau Index for Aedes aegypti and Aedes albopictus were included as key entomological predictors.	The study was conducted in the Gampaha District, Sri Lanka, the country’s second-highest dengue burden area. Data cover the years 2014–2019. Models were built for urban, suburban, and rural setups, with sentinel sites chosen to represent each environmental setting.	The models assume that dengue incidence is strongly influenced by vector densities and meteorological conditions with specific time lags. They also assume consistency in case reporting and entomological survey quality, while not explicitly modeling intervention effects such as fogging or source reduction.	Cross-correlation analysis was used to test lag effects between meteorological variables, vector indices, and dengue incidence. Significant correlations (e.g., rainfall and humidity at a two-month lag, Breteau indices at a one-month lag) were selected for modeling. Scenario analysis was also applied by developing separate models for different environmental settings.	Models were validated through leave-one-out cross-validation and compared against actual dengue case data from selected MOH areas. Goodness-of-fit was measured by correlation coefficients and residual analyses. The models achieved strong predictive accuracy, particularly in suburban and rural setups.	The study provides detailed descriptions of the regression models, variables, and coefficients. While methodological transparency is high, the raw datasets and computational code are not openly available.	The findings support localized thresholds for vector indices rather than applying national cut-offs. This approach allows more precise targeting of vector control resources, reducing unnecessary interventions and enabling early outbreak prevention. The study emphasizes the importance of community-level surveillance and integrating climate and entomological monitoring into Sri Lanka’s dengue contr…
Dey	2022	The study employed machine learning regression-based models, specifically Multiple Linear Regression (MLR) and Support Vector Regression (SVR). Both models were selected for their ability to capture relationships between environmental predictors and dengue incidence.	Forcast future dengue case trends over 10 months in 11 cities of Bangladesh; estimate the number of hospitalized dengue patients per city; provide insight into seasonal spikes, helping preempt outbreaks.	To capture the role of environmental conditions in dengue outbreaks, the model incorporated daily rainfall, maximum temperature, and humidity data from the Bangladesh Meteorological Department (BMD).	The epidemiological foundation of the study came from daily case reports by the Directorate General of Health Services (DGHS), Bangladesh, which provided data on hospitalized dengue patients. The dataset, called DengueBD, covered 2012–2019 and included case counts across 11 key districts.	The scope of the model was both geographic and temporal. Geographically, it covered 11 districts identified as dengue hotspots: Dhaka, Faridpur, Mymensingh, Chittagong, Cox’s Bazar, Khulna, Jessore, Rajshahi, Barishal, Bhola, and Sylhet. Temporally, the dataset spanned 2011–2021 for model training, with forecasts made for August 2021 to May 2022.	Weather parameters (rainfall, temperature, humidity) significantly affect dengue incidence; higher dengue incidence during the rainy/monsoon season; aedes mosquito breeding is influenced by seasonal climate; dengue cases decrease in winter, increase in monsoon/summer	Model comparison: SVR outperformed MLR (75% vs. 67% accuracy); seasonal variations (e.g., spike in March due to rising temperature) were analyzed	Train-test split: 80% training, 20% testing; Performance metric: Mean Absolute Error (MAE) and accuracy: SVR MAE: 4.95&Accuracy: 75%, MLR MAE: 4.57&Accuracy:67%	Methods: Fully described in the article; Code: Not shared; Data: Publicly available on Harvard Dataverse https://doi.org/10.7910/DVN/CHUV1V	The study highlighted clear policy implications. Forecasting dengue incidence provides an early warning tool for policymakers and public health agencies. The authors recommended that authorities intensify vector control, hospital preparedness, and public awareness campaigns before the rainy season when incidence is expected to peak. Districts such as Dhaka, Jessore, and Barishal were identified a…	In the future, the prediction period can be made longer by improving the dataset, working with other organizations, and using more machine learning methods to make predictions more accurate.
Hussain	2022	The study used a species distribution model (SDM), specifically the MaxEnt (Maximum Entropy) model, which is a machine learning algorithm for modeling ecological niches.	Forecast the current and future geographic distribution of dengue vectors; assess climate change impact on the distribution of Aedes aegypti and Aedes albopictus; support surveillance and vector control planning	The model incorporated 19 bioclimatic variables that describe trends, extremes, and seasonality of temperature and precipitation. These variables were sourced from the WorldClim database, with baseline data covering 1970–2000 and future projections for 2030, 2050, and 2070.	the study focused on vector occurrence data. Records of Aedes aegypti (690 points) and Aedes albopictus (330 points) were obtained from the Global Biodiversity Information Facility (GBIF) and updated with extensive literature searches for entomological surveys published after 2014.	The geographic scope of the model was nationwide across India, covering all major climatic and ecological zones. The temporal scope included a baseline period (1970–2000) and projections for three future horizons: 2030s, 2050s, and 2070s.	No dispersal limitations for mosquito vectors; does not model local factors such as water storage practices or sampling bias directly; climate variables are the primary determinants of vector distribution; acknowledges biases due to variable resolution and sampling effort (e.g., North East India)	RCP 2.6 (low emissions), RCP 4.5 (moderate), RCP 8.5 (high emissions)	K-fold cross-validation; metrics: AUC (0.94/0.95), TSS (0.77/0.84), Jaccard (0.80/0.85), Sorensen (0.89/0.92), OR (0.06/0.07), Boyce (0.84/0.86)	The occurrence datasets are openly available via GBIF and Dryad repositories, while the climate predictors are accessible from WorldClim. The authors clearly described data processing steps, variable selection, and model evaluation procedures. However, while data and methodology were fully transparent, the actual modeling code was not made publicly available.	Strengthen entomological and dengue case surveillance in projected expansion zones; targeted vector management in areas identified for future expansion (e.g., Thar Desert, Upper Himalayas); inform decision-making under climate change scenarios	Limitations include reliance on presence-only data and the assumption that climatic variables fully capture vector suitability
Islam	2023	This study applied several statistical time series models to examine the relationship between dengue incidence and meteorological variables.	The purpose of the modeling was twofold: (1) to forecast future dengue incidence in Bangladesh using long-term surveillance data, and (2) to quantify the association between meteorological factors and dengue cases.	Meteorological data were obtained from NASA’s open-access climate datasets. The variables considered included daily temperature, dew point, precipitation, relative humidity, surface pressure, and wind speed at a height of 2 meters above ground level	Dengue case data were sourced from the Directorate General of Health Services (DGHS) of Bangladesh, which provides open-access daily case reports.	The geographic scope was nationwide, across Bangladesh, covering all eight administrative divisions. The temporal scope extended over 23 years (2000–2023), enabling both long-term trend analysis and seasonal breakdowns (winter, summer, and monsoon).	Relationships between climate factors and Dengue cases are linear or smooth; time series data are appropriate for ARIMA/SARIMA modeling; no major changes in population stability	Uncertainty was addressed by applying multiple statistical models and comparing their performance using AIC, AICc, and BIC values. For example, SARIMA outperformed other models in predictive accuracy. The study also conducted Poisson regression with seasonal stratification, revealing differences in climate–dengue associations across winter, summer, and monsoon.	Validation was done by comparing observed dengue cases with predicted cases from each time series model. Goodness-of-fit statistics (AIC, AICc, BIC) and correlation measures were reported, with SARIMA showing the best fit.	Methods: Fully described in the article; code: Not shared; data: Publicly available (NASA and DGHS websites)	Incorporate climate variables for better prediction; recommend seasonal vector management strategies; call for integrated, multisectoral response, including sanitation and education; combine wastewater and clinical monitoring	Impossible to include all ecological variables in models due to complex interactions
Maduranga	2023	The study primarily used phylogenetic and phylogeographic models to analyze dengue virus (DENV) evolution and outbreak dynamics. Maximum likelihood phylogenetic trees and Bayesian evolutionary analysis (BEAST) were employed to reconstruct viral ancestries, while phylogeography traced outbreak origins across postcodes within Colombo.	Characterize and trace the phylogeny of circulating DENV strains; identify the geographic origin of outbreaks within the Colombo district; assess whether serotype/genotype switches correlate with increased disease severity.	The study did not directly use climate variables as inputs in its models. Instead, seasonal dengue outbreak patterns were aligned with monsoon rainfall periods, recognizing that increased rainfall creates favorable mosquito breeding conditions. Thus, climate served as contextual background rather than an explicit model parameter .	Dengue data came from the Colombo Dengue Study (CDS), an ongoing prospective cohort that collected plasma samples from suspected dengue patients at the National Hospital of Sri Lanka. Between October 2017 and January 2020, 523 samples were collected, yielding 345 viral genome sequences (with 328 suitable for analysis).	Geographically, the study focused on Colombo district, Sri Lanka, with finer spatial resolution at the postcode level. Colombo city, a highly urbanized area, was of particular interest since it consistently emerged as the origin point of outbreaks. Temporally, the scope covered a 28-month period (Oct 2017–Jan 2020), during which four major outbreak waves coinciding with monsoon seasons were ident…	DENV serotype switches are correlated with outbreak; mosquito vectors have limited flight range (~100m), suggesting human movement is key in spread; serotypes/genotypes evolve from common ancestors traceable over ~10 years; DENV3 genotype I emergence in 2019 was likely from an external introduction; IgG positivity in early samples = prior infection, due to early timing of collection.	Bayesian posterior probability thresholds; Bootstrap values (>70%); time-calibrated phylogenies	Sequence comparison with global databases (GenBank, BV-BRC); BLAST and Genome Detective tools; validation of ancestral timing based on historical outbreak data	Methods: Fully described in the article; code: Not shared; data: Will be uploaded to GenBank; clinical data available upon request	Targeted vector control in Colombo city before monsoon seasons may help limit outbreaks; human movement is a key transmission vector; transport and urban planning have implications; surveillance of serotype/genotype switches is critical for early warning
Mondal	2021	The study combined geostatistical regression and machine learning models. Specifically, it used Geographically Weighted Regression (GWR) to analyze spatial relationships between climate variables and disease cases, and an Artificial Neural Network (ANN) for forecasting future temperature and rainfall conditions.	The models aimed to both establish associations and forecast risks. GWR was applied to quantify the relationship between rainfall/temperature and vector-borne diseases such as dengue, malaria, and Japanese Encephalitis, while ANN was used to predict future climate conditions (up to 2030).	Indian Meteorological Department (IMD) (1940–2003) & District Statistical Handbook (2003–2018)	Epidemiological data came from the National Vector Borne Disease Control Programme (NVBDCP) and public health statistics for West Bengal. Positive case data for dengue, malaria, and Japanese Encephalitis were compiled for 2015–2016 at the district level.	Geographic: Entire state of West Bengal, India (23 districts); temporal: Climate data (1940–2018 & Epidemiological data (2015–2016) & Forecasting (2025 & 2030); grid size: District-level	Socioeconomic conditions, demographic variables, and health infrastructure are held constant in the analysis; temperature and rainfall are primary drivers of disease incidence; monsoon considered most favorable for disease spread.	Uncertainty was addressed through model comparisons and statistical validation. GWR provided local R² values to quantify explanatory power across districts, showing moderate to strong associations (R² = 0.52–0.67 depending on disease). ANN predictions were evaluated with Root Mean Square Error (RMSE), yielding low error values (0.301 for temperature, 0.380 for rainfall), suggesting acceptable pre…	Validation was performed in two ways. For GWR, statistical fits (R² values above 0.5 in many districts) confirmed robust relationships between climate variables and diseases. For ANN, calibration involved tuning hidden layers and learning rates, with model performance verified using RMSE.	Methods: Fully described in the article; code: Not shared; data: Secondary data sources are listed, not publicly shared	The findings have significant policy implications for climate-sensitive disease surveillance and control in West Bengal. The study identified high-risk districts such as North 24 Parganas, Murshidabad, Malda, Jalpaiguri, and Darjeeling, which should be prioritized for vector control and healthcare resource allocation.	Limitations: No inclusion of humidity, socioeconomic, or medical infrastructure variables; only secondary data used.
Patil	2021	The study applied a combination of machine learning regression models and time-series forecasting models. Regression techniques included Random Forest, Decision Tree, Support Vector Regression, Multiple Linear Regression, Elastic Net, and Polynomial Regression, while time-series models included Holt’s method, AR, MA, ARIMA, SARIMA, and Facebook Prophet.	Forecast dengue incidences; identify hotspots; support early warning systems for public health intervention	Climate data were obtained from the Indian Meteorological Department (IMD) for a 10-year period (2009–2019). The study used five meteorological variables: mean minimum temperature, mean maximum temperature, relative humidity, total monthly rainfall, and mean wind speed.	The dengue incidence data were collected from the National Vector Borne Disease Control Program (NVBDCP) for the same 10-year period (2009–2019).	Geographic: Maharashtra State, India (9 Cities: Mumbai, Thane, Ratnagiri, Pune, Solapur, Satara, Nashik, Nagpur, Amaravati); temporal: Historical Data (2009–2019)& Forecast Horizon -- 3 years (2021–2023)	Climate factors directly influence dengue spread; population and mosquito dynamics like density, movement, and control measures are not considered	Uncertainty was addressed by testing multiple models and comparing their performance using RMSE, MAE, and R² values. Results showed that Random Forest performed best for five cities, Support Vector Regression for two cities, and Facebook Prophet for six cities in time-series forecasting. Pearson correlation and feature selection methods were also applied to identify the most influential climate v…	Validation was carried out through statistical evaluation metrics across multiple models. Each model’s predictions were compared against observed dengue data, with Random Forest and Facebook Prophet consistently showing higher predictive accuracy.	The study provided clear methodological descriptions, including preprocessing, feature selection, and model execution. Data sources from IMD and NVBDCP are publicly accessible. However, the code used for machine learning and forecasting was not shared, meaning reproducibility is limited to replicating methods rather than running identical models	The study emphasized that its models could serve as an early warning system for dengue outbreaks, particularly in high-risk cities such as Mumbai, Thane, and Pune, which were identified as hotspots during monsoon months (July–October). Policymakers are advised to intensify vector control, public health awareness campaigns, and healthcare preparedness during these periods.	Future work include: daily/weekly data & more cities &more variables like demography, immunity, and vector control
Paul	2021	The study employed a vectorial capacity (VC) model, which is a mechanistic epidemiological model used to estimate the epidemic potential of vector-borne diseases. VC incorporates entomological and virological parameters such as mosquito biting rate, extrinsic incubation period, transmission probabilities, and vector mortality, all of which are influenced by temperature.	The purpose of the model was to project dengue transmission risk under climate change conditions in Bangladesh. Specifically, the study evaluated how rising temperatures would alter the seasonality, geographic extent, and epidemic potential of dengue outbreaks throughout the 21st century.	The study used both observed temperature data from the Bangladesh Meteorological Department (1975–2016) and bias-adjusted daily temperature projections from the Inter-Sectoral Impact Model Intercomparison Project (ISIMIP2b). Four CMIP5 global climate models (HadGEM2-ES, GFDL-ESM2M, IPSL-CM5A-LR, and MIROC5) were included.	Unlike case-based forecasting models, this study did not directly incorporate dengue surveillance data. Instead, dengue risk was inferred indirectly through the VC model, which links temperature to Aedes aegypti biology and transmission potential.	Geographic: Bangladesh—national and eight administrative divisions; temporal: historical (1950–2005) and projections up to 2099; grid size: ~50 km² (based on GCM data)	Aedes aegypti optimal transmission at ~29.3°C with low DTR (diurnal temp range); max female mosquito-to-human ratio is 1.5; no population growth, immunity, or intervention factors included; sinusoidal temperature curve assumed for hourly temps from daily max/min; no rainfall/humidity modeled	Multiple GCMs used to capture climate modeling uncertainty; two RCPs (RCP4.5 and RCP8.5) used for scenario analysis	VC outputs from GCMs were compared to observed VC from station data (1986–2005) for consistency	The study demonstrated high transparency. Climate data sources (Bangladesh Meteorological Department and ISIMIP2b) are publicly available, and the VC formula and entomological parameter values were fully reported. The authors also provided supplementary figures and methodological details.	Extend dengue surveillance year-round due to predicted loss of seasonality; higher vigilance in Chittagong and Sylhet early, later all regions as risk becomes year-round; adapt vector control strategies to match projected temporal/geographic shifts; recommends early warning systems, climate-informed planning, and urban infrastructure changes
Pham	2020	The study used a combined geospatial vulnerability mapping approach and time-series forecasting model. Specifically, the Water-Associated Disease Index (WADI) was applied in GIS to map vulnerability through exposure and susceptibility indicators, while an ARIMA (Auto-Regressive Integrated Moving Average) model was employed for time-series prediction of dengue vulnerability .	Forecast dengue vulnerability using climate and socioeconomic factors; estimate burden and identify spatial-temporal patterns of vulnerability; support intervention and early warning systems	Global Satellite Mapping of Precipitation (GSMaP); Moderate Resolution Imaging Spectrophotometer (MODIS) land cover data	Monthly dengue case data for 13 provinces of the Mekong Delta were obtained from the National Institute of Hygiene and Epidemiology (NIHE) and provincial surveillance systems. Data covered the period 2001–2016, with cases used both to calibrate vulnerability maps and to correlate with predicted vulnerability indices .	Geographic: Mekong Delta Region (MDR), Vietnam – 13 provinces; temporal: 15 years – 2001 to 2016; grid size: 1 km x 1 km (used in rasterized climate, population, and land cover data).	Vector behavior correlates with temperature and rainfall (with time lag); land cover types influence exposure risk (e.g., urban and mixed horticulture higher risk); population density correlates with exposure; exposure and susceptibility jointly determine vulnerability; susceptibility includes demographics, poverty, and healthcare access; ARIMA model assumes past vulnerability trends and climate …	Uncertainty was addressed by testing different weighting schemes for exposure and susceptibility components in the WADI index, selecting those with the best correlation to dengue incidence. For ARIMA models, multiple parameter combinations were tested, with final models chosen based on Akaike Information Criterion (AIC).	Validation was performed by comparing forecasted vulnerabilities (2016) with those estimated from mapping. Results showed good agreement, with correlation coefficients ranging from 0.465 to 0.84 across provinces, and an average regional correlation of 0.69.	The study described its methodology in detail, including data sources, weighting schemes, and ARIMA configurations. Climate and land-use data (MODIS, GSMaP) are publicly available, and socioeconomic/dengue data were obtained from Vietnamese government sources. However, no modeling code was shared, which limits full reproducibility .	Support early warning systems; useful for vector control planning, particularly in high-risk clusters; emphasize the need for localized intervention based on climate and vulnerability patterns; promote use of remote sensing in health vulnerability assessments	Limitations: Social data only available at provincial/district level, limiting finer-scale analysis; lack of community-level dengue data; WADI model performed better in provinces with high dengue incidence
Riad	2021	The study employed a hybrid modeling framework that combined a compartmental SEIR disease model, a spatiotemporal human-movement network, and a nonhomogeneous Gillespie algorithm. Vectorial capacity, which links climate data to mosquito abundance and transmission potential, was integrated into the model.	The primary purpose was risk assessment of dengue transmission in Bangladesh, particularly in contexts where reported case data may be incomplete or unreliable. The framework was designed to identify spatiotemporal suitability for dengue spread, generate probabilistic risk maps, and estimate significant-incidence windows and peak-incidence periods.	Climate inputs included weekly average temperature and rainfall data, collected from Climate-Data.org. Temperature was used to calculate vector-related parameters such as biting rate, mortality, extrinsic incubation period, and transmission probabilities, while rainfall was used as a proxy for mosquito density. Both one-month and two-month lagged data were tested, reflecting empirical evidence th…	The framework was designed to function even without incidence data, but reported dengue case data from Bangladesh (2000–2019) were used for validation and comparison.	Geographic: Bangladesh, modeled at the upazila level (544 units); temporal: Weekly simulation, covering seasonal cycles (Jan–Dec)	Mosquito density proportional to weekly rainfall; urbanization factor modifies suitability (back-country, rural, urban classification); human movement drives long-distance spread; modeled via Erdős–Rényi intra-upazila links and exponential dispersion kernel for inter-upazila links; constant values for incubation rate δ = 0.17 and removal rate γ = 0.14	Compared 1-month vs. 2-month lagged climate inputs; simulation results repeated with 1,000 stochastic runs	Validation was conducted by comparing simulation outputs with historical incidence data. The model reproduced the observed seasonal peaks in Bangladesh, with 1-month lagged data aligning with 2019 dynamics and 2-month lagged data matching 2018 patterns.	The study provided detailed descriptions of its SEIR structure, climate-parameter formulas, and network design. Climate data sources (Climate-Data.org) and population data (CityPopulation.de) are openly accessible. However, the simulation code (GEMFsim modifications) was not released publicly.	Identify high-risk months (June–September) for resource allocation; recommend targeted vector control and preparedness during peak season; highlight importance of tracking serotypes to anticipate major outbreaks; suggest human movement awareness campaigns to limit spread	Authors plan to extend model to mitigation strategies (social distancing, movement restrictions, vector control)
Vasquez	2023	The study used a mechanistic ordinary differential equation (ODE) population dynamics model of Aedes aegypti mosquitoes, incorporating temperature-sensitive biological processes of the Wolbachia strain wMel. The model simulated mosquito life stages, cytoplasmic incompatibility (CI), maternal transmission, and thermal stress effects. It integrated laboratory-derived empirical data with climate pro…	The purpose was to evaluate the robustness of Wolbachia-based dengue biocontrol strategies under future climate conditions. Specifically, the study tested whether rising mean temperatures and prolonged heatwaves could undermine the persistence of wMel in mosquito populations, thus reducing its effectiveness at blocking dengue transmission	Global Historical Climatology Network database maintained by the National Centers for Environmental Information of the United States National Oceanic and Atmospheric Administration (NCEI–NOAA)	The geographic scope included Cairns, Australia (the site of the first wMel field trial) and Nha Trang, Vietnam (a hotter environment with ongoing releases). Temporally, the model used historical baselines (1990–2005) and projected outcomes for the 2030s and 2050s.	Geographic: Cairns, Australia & Nha Trang, Vietnam; temporal: historical baseline: 1990–2005, future periods: Near-term: 2024–2039 & Mid-century: 2044–2059	Population stability (equilibrium at start); random mixing of mosquitoes; constant egg production (63 eggs/female/day); cytoplasmic incompatibility(CI) and maternal inheritance fail completely above specific temperature thresholds (35°C, and in sensitivity analyses: 33°C, 31.5°C); fixed fitness cost of 0%, 10%, or 20% for wMel carriers.	Sensitivity analyses tested (1) different thermal thresholds (35, 33, 31.5 °C), (2) different functional forms of temperature inputs (daily vs. seven-day moving averages), and (3) variable fitness costs (0–20%). The model also examined the impact of longer and more frequent heatwaves, including artificially extended scenarios.	Calibrated using empirical field data from: Cairns field trials & Vinh Luong Ward (Nha Trang) deployment schedules; historical model performance compared to known outcomes (e.g., wMel persistence post-heatwave in Cairns in 2018)	The study demonstrated strong transparency. Raw model outputs are archived on Figshare, and the extended GeneDrive.jl software code is publicly available on GitHub. Adapted scripts for this paper’s experiments are also open access. Climate and field data sources were fully cited, making the study replicable and highly transparent.	Results suggest wMel-based dengue interventions are robust under near-term climate change but may face challenges from mid-century heat extremes. Policymakers are advised to integrate temperature monitoring, adaptive deployment schedules, and development of heat-tolerant Wolbachia strains into dengue control strategies. The study underscores the need to link climate mitigation and disease managem…
